# Supplementary material for: 2-Bromo-4-(3,4-dimethyl-5-phenyl-1,3-oxazolidin-2-yl)-6-meth­oxy­phenol
Source: Acta Crystallogr Sect E Struct Rep Online. 2011 Dec 7;68(Pt 1):o35–6. doi: 10.1107/S1600536811051269 (PMC3254397; doi:10.1107/S1600536811051269)
Supplement: Supplementary file 1 [file e-68-00o35-sup1.cif]

##############################################################################
#                                                                            #
# This CIF contains the data in a paper accepted for publication in          #
# Acta Crystallographica Section E. It conforms to the requirements of       #
# Notes for Authors for Acta Crystallographica Section E, and has been       #
# peer reviewed under the auspices of the IUCr Commission on Journals.       #
#                                                                            #
# Full details of the Crystallographic Information File format               #
# are given in the paper "The Crystallographic Information File (CIF):       #
# a New Standard Archive File for Crystallography" by S. R. Hall, F. H.      #
# Allen and I. D. Brown [Acta Cryst. (1991), A47, 655-685].                  #
#                                                                            #
# The current version of the core CIF dictionary is obtainable from          #
# ftp://ftp.iucr.org/pub/cif_core.dic.                                       #
#                                                                            #
# Software is freely available for graphical display of the structure(s)     #
# in this CIF. For information consult the CIF software page                 #
# http://www.iucr.org/resources/cif/software.                                #
#                                                                            #
# This file may be used for bona fide research purposes within the           #
# scientific community so long as proper attribution is given to the journal # 
# article from which it was obtained.                                        #
#                                                                            #
##############################################################################
data_global
_audit_creation_method     'form.cif (version 2.0)'
_journal_data_validation_number     ?
_journal_date_recd_electronic     2011-11-24
_journal_date_accepted     2011-11-29
_journal_name_full     'Acta Crystallographica, Section E'
_journal_year     2012
_journal_volume     68
_journal_issue      1
_journal_page_first     o35
_journal_page_last     o36
_journal_paper_category     QO
_journal_paper_doi     10.1107/S1600536811051269
_journal_coeditor_code     IS5016
_publ_contact_author_name     'Abdul Rahim, Aisyah Saad'
_publ_contact_author_address
;     School of Pharmaceutical Sciences
      Universiti  Sains Malaysia
      11800 USM, Penang
      Malaysia
;
_publ_contact_author_email     'aisyah@usm.my'
_publ_contact_author_fax     '6 04 6570017'
_publ_contact_author_phone     '6 03 6534094'
_publ_section_title
;
2-Bromo-4-(3,4-dimethyl-5-phenyl-1,3-oxazolidin-2-yl)-6-methoxyphenol
;
loop_
    _publ_author_name
    _publ_author_footnote
    _publ_author_address
    'Hariono, Maywan' ?
;     School of Pharmaceutical Sciences
      Universiti  Sains Malaysia
      11800 USM Penang
      Malaysia
;
    'Ngah, Nurziana' ?
;     Kulliyyah of Science
      International Islamic University Malaysia
      Bandar Indera Mahkota, 25200 Kuantan, Pahang
      Malaysia
;
    'Wahab, Habibah A.' ?
;     School of Pharmaceutical Sciences
      Universiti  Sains Malaysia
      11800 USM Penang
      Malaysia
;
    'Abdul Rahim, Aisyah Saad' ?
;     School of Pharmaceutical Sciences
      Universiti  Sains Malaysia
      11800 USM Penang
      Malaysia
;
data_I
_audit_creation_method     SHELXL-97
_chemical_name_systematic
;
2-Bromo-4-(3,4-dimethyl-5-phenyl-1,3-oxazolidin-2-yl)-6-methoxyphenol
;
_chemical_name_common     ?
_chemical_formula_moiety     'C18 H20 Br N O3'
_chemical_formula_sum     'C18 H20 Br N O3'
_chemical_formula_iupac     'C18 H20 Br N O3'
_chemical_formula_weight     378.26
_chemical_melting_point     ?
_symmetry_cell_setting     orthorhombic
_symmetry_space_group_name_H-M     'P 21 21 21'
_symmetry_space_group_name_Hall     'P 2ac 2ab'
loop_
    _symmetry_equiv_pos_as_xyz
    'x, y, z'
    '-x+1/2, -y, z+1/2'
    '-x, y+1/2, -z+1/2'
    'x+1/2, -y+1/2, -z'
_cell_length_a     7.8056(4)
_cell_length_b     11.9034(6)
_cell_length_c     18.9109(9)
_cell_angle_alpha     90.00
_cell_angle_beta     90.00
_cell_angle_gamma     90.00
_cell_volume     1757.07(15)
_cell_formula_units_Z     4
_cell_measurement_reflns_used     8965
_cell_measurement_theta_min     2.0
_cell_measurement_theta_max     24.9
_cell_measurement_temperature     100(2)
_exptl_crystal_description     'block'
_exptl_crystal_colour     'colourless'
_exptl_crystal_size_max     0.50
_exptl_crystal_size_mid     0.36
_exptl_crystal_size_min     0.23
_exptl_crystal_density_diffrn     1.430
_exptl_crystal_density_meas     ?
_exptl_crystal_density_method     'not measured'
_exptl_crystal_F_000     776
_exptl_absorpt_coefficient_mu     2.353
_exptl_absorpt_correction_type     multi-scan
_exptl_absorpt_process_details     '(SADABS; Bruker, 2009)'
_exptl_absorpt_correction_T_min     0.3834
_exptl_absorpt_correction_T_max     0.6184
_exptl_special_details
;
The crystal was placed in the cold stream of an Oxford Cryosystems Cobra
open=flow nitrogen cryostat (Cosier & Glazer, 1986) operating at 100.0(1) K.
;
_diffrn_ambient_temperature     100(2)
_diffrn_radiation_type     MoK\a
_diffrn_radiation_wavelength     0.71073
_diffrn_radiation_source     'fine-focus sealed tube'
_diffrn_radiation_monochromator     graphite
_diffrn_measurement_device_type
;
Bruker SMART APEXII CCD area-detector
;
_diffrn_measurement_method     '\f and \w scan'
_diffrn_detector_area_resol_mean     83.66
_diffrn_reflns_number     10569
_diffrn_reflns_av_R_equivalents     0.0367
_diffrn_reflns_av_sigmaI/netI     0.0452
_diffrn_reflns_theta_min     2.0
_diffrn_reflns_theta_max     24.9
_diffrn_reflns_theta_full     24.9
_diffrn_measured_fraction_theta_max     0.99
_diffrn_measured_fraction_theta_full     0.99
_diffrn_reflns_limit_h_min     -9
_diffrn_reflns_limit_h_max     9
_diffrn_reflns_limit_k_min     -14
_diffrn_reflns_limit_k_max     14
_diffrn_reflns_limit_l_min     -22
_diffrn_reflns_limit_l_max     22
_diffrn_standards_number     0
_diffrn_standards_interval_count     0
_diffrn_standards_interval_time     0
_diffrn_standards_decay_%     0
_refine_special_details
;
Refinement of <i>F</i>^2^ against ALL reflections. The weighted <i>R</i>-factor
<i>wR</i> and goodness of fit <i>S</i> are based on <i>F</i>^2^, conventional
<i>R</i>-factors <i>R</i> are based on <i>F</i>, with <i>F</i> set to zero for
negative <i>F</i>^2^. The threshold expression of <i>F</i>^2^ >
\s(<i>F</i>^2^) is used only for calculating <i>R</i>-factors(gt) <i>etc</i>.
and is not relevant to the choice of reflections for refinement.
<i>R</i>-factors based on <i>F</i>^2^ are statistically about twice as large
as those based on <i>F</i>, and <i>R</i>- factors based on ALL data will be
even larger.
;
_reflns_number_total     3074
_reflns_number_gt     2935
_reflns_threshold_expression     I>2\s(I)
_refine_ls_structure_factor_coef     Fsqd
_refine_ls_matrix_type     full
_refine_ls_R_factor_all     0.0249
_refine_ls_R_factor_gt     0.0232
_refine_ls_wR_factor_gt     0.0549
_refine_ls_wR_factor_ref     0.0555
_refine_ls_goodness_of_fit_ref     1.082
_refine_ls_restrained_S_all     1.082
_refine_ls_number_reflns     3074
_refine_ls_number_parameters     215
_refine_ls_number_restraints     1
_refine_ls_hydrogen_treatment     mixed
_refine_ls_weighting_scheme     calc
_refine_ls_weighting_details
         'calc w=1/[\s^2^(Fo^2^)+(0.0197P)^2^+0.0000P] where P=(Fo^2^+2Fc^2^)/3'
_atom_sites_solution_hydrogens     geom
_atom_sites_solution_primary     direct
_atom_sites_solution_secondary     difmap
_refine_ls_shift/su_max     0.001
_refine_ls_shift/su_mean     0.000
_refine_diff_density_max     0.32
_refine_diff_density_min     -0.26
_refine_ls_extinction_method     none
_refine_ls_extinction_coef     ?
_refine_ls_abs_structure_details     'Flack (1983), 1283 Friedel pairs'
_refine_ls_abs_structure_Flack     0.004(7)
loop_
    _atom_type_symbol
    _atom_type_description
    _atom_type_scat_dispersion_real
    _atom_type_scat_dispersion_imag
    _atom_type_scat_source
    'C' 'C' 0.0033 0.0016
                         'International Tables Vol C Tables 4.2.6.8 and 6.1.1.4'
    'H' 'H' 0.0000 0.0000
                         'International Tables Vol C Tables 4.2.6.8 and 6.1.1.4'
    'N' 'N' 0.0061 0.0033
                         'International Tables Vol C Tables 4.2.6.8 and 6.1.1.4'
    'O' 'O' 0.0106 0.0060
                         'International Tables Vol C Tables 4.2.6.8 and 6.1.1.4'
    'Br' 'Br' -0.2901 2.4595
                         'International Tables Vol C Tables 4.2.6.8 and 6.1.1.4'
_computing_data_collection     'APEX2 (Bruker, 2009)'
_computing_cell_refinement     'SAINT (Bruker, 2009)'
_computing_data_reduction     'SAINT (Bruker, 2009)'
_computing_structure_solution     'SHELXTL (Sheldrick, 2008)'
_computing_structure_refinement     'SHELXTL (Sheldrick, 2008)'
_computing_molecular_graphics     'SHELXTL (Sheldrick, 2008)'
_computing_publication_material
;
SHELXTL (Sheldrick, 2008) and PLATON (Spek, 2009)
;
loop_
    _atom_site_type_symbol
    _atom_site_label
    _atom_site_fract_x
    _atom_site_fract_y
    _atom_site_fract_z
    _atom_site_U_iso_or_equiv
    _atom_site_adp_type
    _atom_site_calc_flag
    _atom_site_refinement_flags
    _atom_site_occupancy
    _atom_site_symmetry_multiplicity
    _atom_site_disorder_assembly
    _atom_site_disorder_group
    Br Br1 0.58037(3) 0.865565(17) 0.942297(10) 0.02402(8) Uani d . 1 1 . .
    O O1 0.2217(2) 0.40943(12) 0.84900(7) 0.0161(3) Uani d . 1 1 . .
    O O2 0.6507(2) 0.85865(13) 0.78478(7) 0.0187(3) Uani d D 1 1 . .
    O O3 0.5513(2) 0.71024(11) 0.68917(7) 0.0195(3) Uani d . 1 1 . .
    N N1 0.0154(3) 0.54199(15) 0.83295(9) 0.0179(4) Uani d . 1 1 . .
    C C1 0.0051(3) 0.1430(2) 0.85221(12) 0.0259(5) Uani d . 1 1 . .
    H H1A -0.0140 0.1381 0.8027 0.031 Uiso calc R 1 1 . .
    C C2 -0.0108(4) 0.0473(2) 0.89404(16) 0.0362(7) Uani d . 1 1 . .
    H H2A -0.0416 -0.0224 0.8732 0.043 Uiso calc R 1 1 . .
    C C3 0.0182(4) 0.0542(2) 0.96587(14) 0.0365(7) Uani d . 1 1 . .
    H H3A 0.0072 -0.0110 0.9944 0.044 Uiso calc R 1 1 . .
    C C4 0.0633(4) 0.1557(2) 0.99672(12) 0.0341(6) Uani d . 1 1 . .
    H H4A 0.0831 0.1600 1.0462 0.041 Uiso calc R 1 1 . .
    C C5 0.0792(4) 0.25110(19) 0.95494(11) 0.0257(5) Uani d . 1 1 . .
    H H5A 0.1110 0.3205 0.9760 0.031 Uiso calc R 1 1 . .
    C C6 0.0490(3) 0.24580(18) 0.88251(10) 0.0191(5) Uani d . 1 1 . .
    C C7 0.0610(3) 0.34994(17) 0.83700(10) 0.0170(5) Uani d . 1 1 . .
    H H7A 0.0563 0.3265 0.7862 0.020 Uiso calc R 1 1 . .
    C C8 0.1793(3) 0.52295(17) 0.86771(10) 0.0165(5) Uani d . 1 1 . .
    H H8A 0.1630 0.5277 0.9201 0.020 Uiso calc R 1 1 . .
    C C9 -0.0781(3) 0.43775(18) 0.84969(10) 0.0191(5) Uani d . 1 1 . .
    H H9A -0.1098 0.4379 0.9009 0.023 Uiso calc R 1 1 . .
    C C10 0.3140(3) 0.60567(17) 0.84574(10) 0.0152(5) Uani d . 1 1 . .
    C C11 0.3775(3) 0.68157(17) 0.89478(11) 0.0167(5) Uani d . 1 1 . .
    H H11A 0.3434 0.6764 0.9429 0.020 Uiso calc R 1 1 . .
    C C12 0.4899(3) 0.76443(18) 0.87389(10) 0.0162(5) Uani d . 1 1 . .
    C C13 0.5436(3) 0.77558(17) 0.80434(10) 0.0153(4) Uani d . 1 1 . .
    C C14 0.4837(3) 0.69524(17) 0.75520(10) 0.0149(4) Uani d . 1 1 . .
    C C15 0.3686(3) 0.61278(17) 0.77486(10) 0.0153(4) Uani d . 1 1 . .
    H H15A 0.3264 0.5611 0.7407 0.018 Uiso calc R 1 1 . .
    C C16 -0.2384(3) 0.4204(2) 0.80546(13) 0.0302(6) Uani d . 1 1 . .
    H H16A -0.3266 0.4741 0.8202 0.045 Uiso calc R 1 1 . .
    H H16B -0.2808 0.3437 0.8122 0.045 Uiso calc R 1 1 . .
    H H16C -0.2112 0.4324 0.7554 0.045 Uiso calc R 1 1 . .
    C C17 -0.0712(3) 0.64373(18) 0.85614(11) 0.0258(5) Uani d . 1 1 . .
    H H17A 0.0013 0.7090 0.8461 0.039 Uiso calc R 1 1 . .
    H H17B -0.0931 0.6394 0.9071 0.039 Uiso calc R 1 1 . .
    H H17C -0.1802 0.6513 0.8309 0.039 Uiso calc R 1 1 . .
    C C18 0.5220(3) 0.62188(19) 0.63849(10) 0.0224(5) Uani d . 1 1 . .
    H H18A 0.5904 0.6361 0.5960 0.034 Uiso calc R 1 1 . .
    H H18B 0.4003 0.6199 0.6259 0.034 Uiso calc R 1 1 . .
    H H18C 0.5554 0.5496 0.6591 0.034 Uiso calc R 1 1 . .
    H H2 0.659(3) 0.856(2) 0.74000(15) 0.022(6) Uiso d D 1 1 . .
loop_
    _atom_site_aniso_label
    _atom_site_aniso_U_11
    _atom_site_aniso_U_22
    _atom_site_aniso_U_33
    _atom_site_aniso_U_12
    _atom_site_aniso_U_13
    _atom_site_aniso_U_23
    Br1 0.03139(14) 0.02299(12) 0.01767(10) -0.00772(11) -0.00524(10)
                                                                     -0.00103(8)
    O1 0.0127(8) 0.0156(7) 0.0200(7) -0.0001(7) 0.0011(6) 0.0004(5)
    O2 0.0203(8) 0.0183(8) 0.0176(7) -0.0032(7) 0.0025(6) 0.0005(6)
    O3 0.0228(10) 0.0188(8) 0.0171(6) -0.0038(7) 0.0049(7) -0.0016(5)
    N1 0.0126(10) 0.0177(10) 0.0234(8) -0.0018(8) -0.0014(8) 0.0019(7)
    C1 0.0216(13) 0.0234(12) 0.0328(11) -0.0021(11) -0.0001(10) -0.0009(10)
    C2 0.0318(16) 0.0194(13) 0.0574(16) -0.0070(12) 0.0011(14) 0.0022(11)
    C3 0.0310(16) 0.0269(14) 0.0517(15) -0.0027(12) 0.0041(13) 0.0184(11)
    C4 0.0358(16) 0.0388(15) 0.0278(11) 0.0018(14) 0.0042(12) 0.0111(10)
    C5 0.0295(14) 0.0222(11) 0.0252(10) 0.0001(11) 0.0019(12) 0.0020(8)
    C6 0.0132(13) 0.0196(11) 0.0245(10) 0.0004(10) 0.0034(10) 0.0023(8)
    C7 0.0159(12) 0.0190(11) 0.0160(8) -0.0046(10) -0.0001(9) -0.0016(8)
    C8 0.0167(13) 0.0180(11) 0.0150(9) 0.0035(10) -0.0007(9) -0.0005(8)
    C9 0.0143(11) 0.0219(11) 0.0211(9) -0.0030(11) 0.0023(10) 0.0026(8)
    C10 0.0110(11) 0.0163(11) 0.0184(9) 0.0043(9) -0.0003(8) 0.0024(8)
    C11 0.0165(12) 0.0177(10) 0.0159(9) 0.0022(9) -0.0006(9) 0.0031(8)
    C12 0.0146(12) 0.0173(11) 0.0167(9) 0.0016(9) -0.0039(9) -0.0036(8)
    C13 0.0105(12) 0.0149(10) 0.0204(9) 0.0012(9) -0.0012(9) 0.0026(7)
    C14 0.0118(11) 0.0167(11) 0.0163(9) 0.0040(9) 0.0005(9) 0.0015(8)
    C15 0.0149(11) 0.0136(11) 0.0174(9) 0.0034(9) -0.0026(9) -0.0004(7)
    C16 0.0171(13) 0.0353(14) 0.0383(12) -0.0027(12) -0.0068(12) 0.0025(10)
    C17 0.0178(12) 0.0250(12) 0.0345(11) 0.0039(14) 0.0010(11) 0.0037(9)
    C18 0.0256(12) 0.0229(12) 0.0186(9) -0.0033(11) 0.0040(9) -0.0058(9)
_geom_special_details
;
All e.s.d.'s (except the e.s.d. in the dihedral angle between two l.s. planes)
are estimated using the full covariance matrix. The cell e.s.d.'s are taken
into account individually in the estimation of e.s.d.'s in distances, angles
and torsion angles; correlations between e.s.d.'s in cell parameters are only
used when they are defined by crystal symmetry. An approximate (isotropic)
treatment of cell e.s.d.'s is used for estimating e.s.d.'s involving l.s.
planes.
;
loop_
    _geom_bond_atom_site_label_1
    _geom_bond_atom_site_label_2
    _geom_bond_site_symmetry_2
    _geom_bond_distance
    _geom_bond_publ_flag
    Br1 C12 . 1.903(2) ?
    O1 C8 . 1.435(3) ?
    O1 C7 . 1.458(3) ?
    O2 C13 . 1.347(3) ?
    O2 H2 . 0.8499(10) ?
    O3 C14 . 1.367(2) ?
    O3 C18 . 1.441(2) ?
    N1 C17 . 1.455(3) ?
    N1 C8 . 1.456(3) ?
    N1 C9 . 1.474(3) ?
    C1 C2 . 1.392(3) ?
    C1 C6 . 1.394(3) ?
    C1 H1A . 0.9500 ?
    C2 C3 . 1.379(4) ?
    C2 H2A . 0.9500 ?
    C3 C4 . 1.387(4) ?
    C3 H3A . 0.9500 ?
    C4 C5 . 1.389(3) ?
    C4 H4A . 0.9500 ?
    C5 C6 . 1.391(3) ?
    C5 H5A . 0.9500 ?
    C6 C7 . 1.512(3) ?
    C7 C9 . 1.526(3) ?
    C7 H7A . 1.0000 ?
    C8 C10 . 1.499(3) ?
    C8 H8A . 1.0000 ?
    C9 C16 . 1.519(4) ?
    C9 H9A . 1.0000 ?
    C10 C11 . 1.386(3) ?
    C10 C15 . 1.409(3) ?
    C11 C12 . 1.378(3) ?
    C11 H11A . 0.9500 ?
    C12 C13 . 1.387(3) ?
    C13 C14 . 1.413(3) ?
    C14 C15 . 1.382(3) ?
    C15 H15A . 0.9500 ?
    C16 H16A . 0.9800 ?
    C16 H16B . 0.9800 ?
    C16 H16C . 0.9800 ?
    C17 H17A . 0.9800 ?
    C17 H17B . 0.9800 ?
    C17 H17C . 0.9800 ?
    C18 H18A . 0.9800 ?
    C18 H18B . 0.9800 ?
    C18 H18C . 0.9800 ?
loop_
    _geom_angle_atom_site_label_1
    _geom_angle_atom_site_label_2
    _geom_angle_atom_site_label_3
    _geom_angle_site_symmetry_1
    _geom_angle_site_symmetry_3
    _geom_angle
    _geom_angle_publ_flag
    C8 O1 C7 . . 107.31(16) ?
    C13 O2 H2 . . 107.2(18) ?
    C14 O3 C18 . . 116.80(16) ?
    C17 N1 C8 . . 113.71(18) ?
    C17 N1 C9 . . 113.94(18) ?
    C8 N1 C9 . . 101.95(17) ?
    C2 C1 C6 . . 120.4(2) ?
    C2 C1 H1A . . 119.8 ?
    C6 C1 H1A . . 119.8 ?
    C3 C2 C1 . . 119.8(2) ?
    C3 C2 H2A . . 120.1 ?
    C1 C2 H2A . . 120.1 ?
    C2 C3 C4 . . 120.5(2) ?
    C2 C3 H3A . . 119.7 ?
    C4 C3 H3A . . 119.7 ?
    C3 C4 C5 . . 119.7(2) ?
    C3 C4 H4A . . 120.2 ?
    C5 C4 H4A . . 120.2 ?
    C4 C5 C6 . . 120.5(2) ?
    C4 C5 H5A . . 119.7 ?
    C6 C5 H5A . . 119.7 ?
    C5 C6 C1 . . 119.1(2) ?
    C5 C6 C7 . . 120.85(18) ?
    C1 C6 C7 . . 120.07(18) ?
    O1 C7 C6 . . 111.27(17) ?
    O1 C7 C9 . . 104.75(16) ?
    C6 C7 C9 . . 115.34(19) ?
    O1 C7 H7A . . 108.4 ?
    C6 C7 H7A . . 108.4 ?
    C9 C7 H7A . . 108.4 ?
    O1 C8 N1 . . 103.74(17) ?
    O1 C8 C10 . . 112.86(18) ?
    N1 C8 C10 . . 112.88(17) ?
    O1 C8 H8A . . 109.1 ?
    N1 C8 H8A . . 109.1 ?
    C10 C8 H8A . . 109.1 ?
    N1 C9 C16 . . 113.81(18) ?
    N1 C9 C7 . . 101.0(2) ?
    C16 C9 C7 . . 113.98(18) ?
    N1 C9 H9A . . 109.2 ?
    C16 C9 H9A . . 109.2 ?
    C7 C9 H9A . . 109.2 ?
    C11 C10 C15 . . 119.30(19) ?
    C11 C10 C8 . . 119.56(18) ?
    C15 C10 C8 . . 120.99(18) ?
    C12 C11 C10 . . 120.15(19) ?
    C12 C11 H11A . . 119.9 ?
    C10 C11 H11A . . 119.9 ?
    C11 C12 C13 . . 122.20(19) ?
    C11 C12 Br1 . . 119.62(15) ?
    C13 C12 Br1 . . 118.16(16) ?
    O2 C13 C12 . . 121.22(18) ?
    O2 C13 C14 . . 121.44(18) ?
    C12 C13 C14 . . 117.32(19) ?
    O3 C14 C15 . . 126.11(18) ?
    O3 C14 C13 . . 112.63(18) ?
    C15 C14 C13 . . 121.26(18) ?
    C14 C15 C10 . . 119.68(19) ?
    C14 C15 H15A . . 120.2 ?
    C10 C15 H15A . . 120.2 ?
    C9 C16 H16A . . 109.5 ?
    C9 C16 H16B . . 109.5 ?
    H16A C16 H16B . . 109.5 ?
    C9 C16 H16C . . 109.5 ?
    H16A C16 H16C . . 109.5 ?
    H16B C16 H16C . . 109.5 ?
    N1 C17 H17A . . 109.5 ?
    N1 C17 H17B . . 109.5 ?
    H17A C17 H17B . . 109.5 ?
    N1 C17 H17C . . 109.5 ?
    H17A C17 H17C . . 109.5 ?
    H17B C17 H17C . . 109.5 ?
    O3 C18 H18A . . 109.5 ?
    O3 C18 H18B . . 109.5 ?
    H18A C18 H18B . . 109.5 ?
    O3 C18 H18C . . 109.5 ?
    H18A C18 H18C . . 109.5 ?
    H18B C18 H18C . . 109.5 ?
loop_
    _geom_torsion_atom_site_label_1
    _geom_torsion_atom_site_label_2
    _geom_torsion_atom_site_label_3
    _geom_torsion_atom_site_label_4
    _geom_torsion_site_symmetry_1
    _geom_torsion_site_symmetry_2
    _geom_torsion_site_symmetry_3
    _geom_torsion_site_symmetry_4
    _geom_torsion
    _geom_torsion_publ_flag
    C6 C1 C2 C3 . . . . -0.5(5) ?
    C1 C2 C3 C4 . . . . 0.0(5) ?
    C2 C3 C4 C5 . . . . 0.0(5) ?
    C3 C4 C5 C6 . . . . 0.5(5) ?
    C4 C5 C6 C1 . . . . -1.0(4) ?
    C4 C5 C6 C7 . . . . 178.2(3) ?
    C2 C1 C6 C5 . . . . 1.0(4) ?
    C2 C1 C6 C7 . . . . -178.2(2) ?
    C8 O1 C7 C6 . . . . -124.92(17) ?
    C8 O1 C7 C9 . . . . 0.36(18) ?
    C5 C6 C7 O1 . . . . 50.7(3) ?
    C1 C6 C7 O1 . . . . -130.1(2) ?
    C5 C6 C7 C9 . . . . -68.4(3) ?
    C1 C6 C7 C9 . . . . 110.7(2) ?
    C7 O1 C8 N1 . . . . -27.71(18) ?
    C7 O1 C8 C10 . . . . -150.23(16) ?
    C17 N1 C8 O1 . . . . 167.85(16) ?
    C9 N1 C8 O1 . . . . 44.77(18) ?
    C17 N1 C8 C10 . . . . -69.6(2) ?
    C9 N1 C8 C10 . . . . 167.27(17) ?
    C17 N1 C9 C16 . . . . 71.3(2) ?
    C8 N1 C9 C16 . . . . -165.77(19) ?
    C17 N1 C9 C7 . . . . -166.13(17) ?
    C8 N1 C9 C7 . . . . -43.20(18) ?
    O1 C7 C9 N1 . . . . 26.45(18) ?
    C6 C7 C9 N1 . . . . 149.13(17) ?
    O1 C7 C9 C16 . . . . 148.90(18) ?
    C6 C7 C9 C16 . . . . -88.4(2) ?
    O1 C8 C10 C11 . . . . -129.0(2) ?
    N1 C8 C10 C11 . . . . 113.7(2) ?
    O1 C8 C10 C15 . . . . 55.5(3) ?
    N1 C8 C10 C15 . . . . -61.8(3) ?
    C15 C10 C11 C12 . . . . 1.4(3) ?
    C8 C10 C11 C12 . . . . -174.2(2) ?
    C10 C11 C12 C13 . . . . 0.0(3) ?
    C10 C11 C12 Br1 . . . . -178.39(17) ?
    C11 C12 C13 O2 . . . . 178.6(2) ?
    Br1 C12 C13 O2 . . . . -3.0(3) ?
    C11 C12 C13 C14 . . . . -2.5(3) ?
    Br1 C12 C13 C14 . . . . 175.97(16) ?
    C18 O3 C14 C15 . . . . -10.8(3) ?
    C18 O3 C14 C13 . . . . 169.59(19) ?
    O2 C13 C14 O3 . . . . 2.2(3) ?
    C12 C13 C14 O3 . . . . -176.71(19) ?
    O2 C13 C14 C15 . . . . -177.4(2) ?
    C12 C13 C14 C15 . . . . 3.6(3) ?
    O3 C14 C15 C10 . . . . 178.0(2) ?
    C13 C14 C15 C10 . . . . -2.3(3) ?
    C11 C10 C15 C14 . . . . -0.2(3) ?
    C8 C10 C15 C14 . . . . 175.3(2) ?
loop_
    _geom_hbond_atom_site_label_D
    _geom_hbond_atom_site_label_H
    _geom_hbond_atom_site_label_A
    _geom_hbond_site_symmetry_D
    _geom_hbond_site_symmetry_H
    _geom_hbond_site_symmetry_A
    _geom_hbond_distance_DH
    _geom_hbond_distance_HA
    _geom_hbond_distance_DA
    _geom_hbond_angle_DHA
    _geom_hbond_publ_flag
    O2 H2 O1 . . 3_656 0.850(4) 2.026(13) 2.7853(19) 148(2) yes
    C15 H15A O2 . . 3_646 0.95 2.46 3.232(3) 138 yes
    C18 H18A Cg2 . . 3_656 0.98 2.96 3.679(3) 131 yes
