# Supplementary material for: 2-Bromo-4-(3,4-dimethyl-5-phenyl-1,3-oxazolidin-2-yl)-6-meth­oxy­phenol
Source: Acta Crystallogr Sect E Struct Rep Online. 2011 Dec 7;68(Pt 1):o35–6. doi: 10.1107/S1600536811051269 (PMC3254397; doi:10.1107/S1600536811051269)
Supplement: Supplementary file 2 [file e-68-00o35-Isup2.hkl]

# 
# h,k,l, Fc-squared, Fo-squared, sigma(Fo-squared) and status flag 
# 
data_I
_shelx_title ' mo_mh002_0m in P2(1)2(1)2(1) (100K)' 
_shelx_refln_list_code          4 
_shelx_F_calc_maximum      231.66 
_exptl_crystal_F_000       776.00 
_reflns_d_resolution_high  0.8416 
 
loop_ 
 _symmetry_equiv_pos_as_xyz 
 'x, y, z' 
 '-x+1/2, -y, z+1/2' 
 '-x, y+1/2, -z+1/2' 
 'x+1/2, -y+1/2, -z' 
 
_cell_length_a     7.8056 
_cell_length_b    11.9034 
_cell_length_c    18.9109 
_cell_angle_alpha  90.000 
_cell_angle_beta   90.000 
_cell_angle_gamma  90.000 
 
_shelx_F_squared_multiplier     1.000 
 
loop_ 
 _refln_index_h 
 _refln_index_k 
 _refln_index_l 
 _refln_F_squared_calc 
 _refln_F_squared_meas 
 _refln_F_squared_sigma 
 _refln_observed_status 
   2   0   0    53667.58    51836.21   3275.33 o 
   4   0   0      370.62      491.24     37.31 o 
   6   0   0     1708.77     1521.99    104.20 o 
   8   0   0      587.85      550.58     51.59 o 
   2   1   0      344.76      317.05     16.83 o 
   3   1   0     2243.92     2205.04    142.33 o 
   4   1   0     1706.43     1641.19     76.65 o 
   5   1   0       48.92       60.39      9.73 o 
   6   1   0        0.23        1.93      9.77 o 
   7   1   0        5.64      -17.11     11.41 o 
   8   1   0      153.72      131.90     14.12 o 
   9   1   0      191.93      181.17     15.07 o 
   0   2   0     2786.75     2895.73    194.41 o 
   1   2   0    12318.46    13038.88   1135.50 o 
   2   2   0     6902.52     7712.61    344.97 o 
   3   2   0     1663.15     2030.21     94.77 o 
   4   2   0      318.84      300.71     27.03 o 
   5   2   0     2475.00     2397.58    111.18 o 
   7   2   0      540.91      512.33     25.84 o 
   8   2   0       93.21       71.55     12.50 o 
   9   2   0      137.12      138.77     16.60 o 
   1   3   0     5135.59     5112.89    192.79 o 
   2   3   0     3098.68     3297.64     95.42 o 
   3   3   0     6080.42     6505.50    291.69 o 
   4   3   0     3734.80     4021.94    182.36 o 
   5   3   0       29.48       26.81      8.70 o 
   6   3   0        0.55        4.27      7.22 o 
   7   3   0      693.18      681.63     31.61 o 
   8   3   0       84.84       93.24     13.25 o 
   9   3   0      225.51      186.07     21.41 o 
   0   4   0    22795.51    21548.86   1430.73 o 
   1   4   0       28.37       34.20      4.26 o 
   2   4   0       36.50       29.88      3.89 o 
   3   4   0     1836.49     2025.77     54.20 o 
   4   4   0     2881.38     3094.09    100.67 o 
   5   4   0      545.07      528.96     23.87 o 
   6   4   0     3086.74     3040.30    114.76 o 
   7   4   0      971.77      916.75     39.62 o 
   8   4   0      249.48      242.54     18.09 o 
   1   5   0     1225.46     1242.57     42.07 o 
   2   5   0     1544.86     1335.42     76.30 o 
   3   5   0      691.61      703.21     21.94 o 
   4   5   0      874.91      898.70     31.19 o 
   5   5   0      201.16      208.85     13.59 o 
   6   5   0       76.26       70.86      9.63 o 
   7   5   0       17.85       16.67      9.80 o 
   8   5   0      409.19      427.18     24.85 o 
   0   6   0      155.48      134.32     10.88 o 
   1   6   0     3931.44     3599.92    118.90 o 
   2   6   0      554.23      563.74     24.35 o 
   3   6   0       65.49       83.16      5.98 o 
   4   6   0     1887.24     1965.48     64.99 o 
   5   6   0     5314.59     5528.48    178.75 o 
   6   6   0       43.24       43.24      8.85 o 
   7   6   0     1959.07     1944.12    134.84 o 
   8   6   0       16.79       41.20     23.84 o 
   1   7   0     2676.87     2541.41     84.72 o 
   2   7   0        9.28        7.30      3.73 o 
   3   7   0     5304.81     5382.34    204.46 o 
   4   7   0     1085.53     1059.99     43.03 o 
   5   7   0      299.39      272.24     20.81 o 
   6   7   0       14.30       -1.43     16.94 o 
   7   7   0      253.07      237.84     33.00 o 
   8   7   0        6.37       17.82     23.04 o 
   0   8   0     6010.77     5869.93    221.66 o 
   1   8   0     4793.12     4696.05    155.20 o 
   2   8   0     1247.88     1174.81     41.06 o 
   3   8   0      198.56      237.19     15.11 o 
   4   8   0      954.87      930.94     39.22 o 
   5   8   0       20.61       20.79     11.33 o 
   6   8   0      860.80      838.00     66.42 o 
   7   8   0      113.67      110.25     27.14 o 
   1   9   0      451.85      448.48     18.40 o 
   2   9   0     2686.73     2629.84    101.61 o 
   3   9   0      100.81      113.48     15.33 o 
   4   9   0       64.11       70.26     10.00 o 
   5   9   0       69.87       56.75     13.13 o 
   6   9   0       37.99       34.68     20.23 o 
   7   9   0        0.28       -3.45     22.20 o 
   0  10   0     3886.87     3900.40    185.85 o 
   1  10   0     3831.16     3647.44    208.47 o 
   2  10   0     2907.45     2811.37    136.17 o 
   3  10   0        2.33       -0.85      8.27 o 
   4  10   0       91.51       96.17     11.66 o 
   5  10   0      279.81      292.70     24.20 o 
   6  10   0      368.32      423.12     30.46 o 
   1  11   0      263.50      250.04     17.87 o 
   2  11   0      153.49      161.85     16.65 o 
   3  11   0     1802.63     1854.58     92.66 o 
   4  11   0      865.97      811.71     56.07 o 
   5  11   0      211.89      224.70     16.19 o 
   0  12   0     1939.40     2049.74    100.31 o 
   1  12   0     3114.67     3164.60    124.99 o 
   2  12   0     1680.93     1710.95     86.56 o 
   3  12   0       22.41       19.64     13.69 o 
   4  12   0        6.95        5.37     13.60 o 
   1  13   0       47.01       55.01     11.87 o 
   2  13   0     2680.23     2704.63    132.65 o 
   3  13   0       17.37        7.08     14.34 o 
   0  14   0      564.11      607.41     55.98 o 
   1  14   0       70.69       74.32     13.09 o 
   2   0   1    11768.74    12642.44    762.93 o 
   3   0   1      930.15     1082.51     61.88 o 
   4   0   1     6121.02     6149.86    277.05 o 
   5   0   1      812.05      770.78     39.64 o 
   6   0   1      552.73      578.62     33.46 o 
   7   0   1      231.93      240.07     27.86 o 
   8   0   1      613.35      638.71     31.66 o 
   9   0   1       44.67       31.30     13.00 o 
  -9   1   1      121.91      107.28     13.27 o 
  -8   1   1       92.97       90.84     13.81 o 
  -7   1   1     1630.18     1603.41     81.16 o 
  -6   1   1      704.45      662.43     37.26 o 
  -5   1   1     2979.24     3071.30    141.10 o 
  -4   1   1     2032.15     2181.76    105.77 o 
  -3   1   1     5297.19     5658.14    359.59 o 
  -2   1   1     2795.53     3183.86    202.93 o 
  -1   1   1     6382.26     6294.89    399.45 o 
   0   1   1     1019.77      793.95     53.04 o 
   1   1   1     6015.82     6823.06    643.16 o 
   2   1   1     3569.74     4174.76    383.79 o 
   3   1   1     5027.98     5270.30    335.02 o 
   5   1   1     3416.99     3505.39    160.45 o 
   6   1   1     1079.03     1062.40     53.58 o 
   7   1   1     1879.73     1803.05     69.91 o 
   8   1   1      147.22      136.55     14.13 o 
   9   1   1      133.66      130.70     16.15 o 
  -9   2   1      525.89      539.88     24.46 o 
  -8   2   1      298.92      282.34     26.03 o 
  -7   2   1      133.50      139.39     16.32 o 
  -6   2   1     2025.60     2126.69    135.82 o 
  -5   2   1     1594.25     1661.09    120.78 o 
  -4   2   1     1586.36     1780.72     79.84 o 
  -3   2   1    13301.65    15252.06    667.67 o 
  -2   2   1     3457.46     4126.25    228.42 o 
  -1   2   1    15171.51    16412.54   1287.69 o 
   0   2   1       14.91       18.46      3.05 o 
   1   2   1    16642.79    18245.36   1200.99 o 
   2   2   1     3802.09     4460.61    238.59 o 
   3   2   1    14214.81    15043.28    555.75 o 
   4   2   1     1478.83     1590.15     62.14 o 
   5   2   1     2021.12     2036.35     75.46 o 
   6   2   1     1988.73     1903.33     91.71 o 
   7   2   1       75.76       59.23     10.65 o 
   8   2   1      305.82      309.57     21.13 o 
   9   2   1      418.02      417.89     27.67 o 
  -9   3   1       46.67       36.43     11.11 o 
  -8   3   1      788.78      659.15     42.42 o 
  -7   3   1     1227.75     1184.77     61.87 o 
  -6   3   1     1269.86     1243.60     60.04 o 
  -5   3   1     1561.90     1630.53     79.77 o 
  -4   3   1     2329.86     2564.06    110.43 o 
  -3   3   1      885.01     1058.55     50.80 o 
  -2   3   1     5472.34     5876.72    180.78 o 
  -1   3   1     8415.06     8370.89    366.02 o 
   1   3   1     7560.93     7622.58    295.77 o 
   2   3   1     4847.73     5291.38    159.24 o 
   3   3   1      689.17      852.39     35.85 o 
   4   3   1     1934.73     2064.35     80.98 o 
   5   3   1     1803.43     1781.51     66.99 o 
   6   3   1     1144.96     1114.42     46.28 o 
   7   3   1     1343.71     1302.22     52.48 o 
   8   3   1      958.38      851.55     36.18 o 
   9   3   1       38.02       38.46     15.29 o 
  -8   4   1      718.51      675.02     34.09 o 
  -7   4   1      120.25       99.77     11.91 o 
  -6   4   1      356.55      317.32     19.14 o 
  -5   4   1      409.52      425.12     25.91 o 
  -4   4   1     3686.76     3788.48    139.74 o 
  -3   4   1     1986.25     2136.20     85.80 o 
  -2   4   1     2914.52     2846.18    124.75 o 
  -1   4   1     1337.45     1364.26     51.35 o 
   1   4   1     1346.51     1307.25     51.87 o 
   2   4   1     3211.55     3109.39     98.02 o 
   3   4   1     2316.67     2524.60     63.80 o 
   4   4   1     3459.72     3624.96    119.25 o 
   5   4   1      430.78      450.72     21.09 o 
   6   4   1      422.89      394.81     20.06 o 
   7   4   1      223.71      206.14     18.62 o 
   8   4   1      765.77      779.89     34.38 o 
  -8   5   1      328.44      289.51     20.91 o 
  -7   5   1      451.87      428.63     24.73 o 
  -6   5   1     2889.83     2962.52    113.79 o 
  -5   5   1      817.09      871.95     35.02 o 
  -4   5   1     1507.14     1602.77     55.61 o 
  -3   5   1     1224.22     1312.12     46.10 o 
  -2   5   1     2563.18     2812.07    239.63 o 
  -1   5   1     3476.04     3286.83    102.69 o 
   0   5   1    10383.46    10337.17    338.07 o 
   1   5   1     3090.84     2959.39     91.60 o 
   2   5   1     2984.26     3240.65    101.29 o 
   3   5   1     1165.56     1268.87     38.52 o 
   4   5   1     1622.55     1744.23     55.69 o 
   5   5   1      775.24      822.71     34.78 o 
   6   5   1     2998.82     3047.75    113.00 o 
   7   5   1      510.11      501.67     24.44 o 
   8   5   1      312.97      351.62     42.23 o 
  -8   6   1       61.03       76.15     25.10 o 
  -7   6   1      215.67      200.74     31.44 o 
  -6   6   1       25.86       25.31      8.77 o 
  -5   6   1      548.19      554.36     21.05 o 
  -4   6   1      192.81      179.35     10.82 o 
  -3   6   1     3280.02     3372.16    102.07 o 
  -2   6   1     1027.54     1036.33     39.49 o 
  -1   6   1      615.95      555.66     19.37 o 
   0   6   1     2587.32     2604.14     77.35 o 
   1   6   1      576.51      492.45     19.19 o 
   2   6   1      943.60      921.51     39.29 o 
   3   6   1     2848.47     2848.82    101.88 o 
   4   6   1      143.53      134.25      8.88 o 
   5   6   1      471.86      492.50     24.06 o 
   6   6   1       32.41       39.37     11.07 o 
   7   6   1      245.09      263.45     34.14 o 
   8   6   1       56.08       66.87     26.11 o 
  -8   7   1      130.92       96.92     26.91 o 
  -7   7   1      708.24      655.59     58.62 o 
  -6   7   1      130.03      113.39     24.17 o 
  -5   7   1     2160.82     2212.16    100.71 o 
  -4   7   1       86.27       83.71      8.29 o 
  -3   7   1      233.55      211.59     14.31 o 
  -2   7   1     1581.31     1521.36     52.16 o 
  -1   7   1     3176.24     3008.11    104.22 o 
   0   7   1      241.07      205.41      8.66 o 
   1   7   1     3417.50     3275.56    104.40 o 
   2   7   1     1597.48     1548.28     52.19 o 
   3   7   1      262.48      248.90     11.63 o 
   4   7   1      109.53      114.66      9.11 o 
   5   7   1     1889.73     1963.42     99.90 o 
   6   7   1       79.48       98.23     21.67 o 
   7   7   1      583.66      578.91     54.02 o 
   8   7   1      137.16      127.61     30.00 o 
  -7   8   1      105.87       90.17     26.47 o 
  -6   8   1       73.08       68.30     21.58 o 
  -5   8   1       50.36       50.73     12.03 o 
  -4   8   1     3924.65     3939.86    143.44 o 
  -3   8   1      446.26      436.67     22.85 o 
  -2   8   1     3944.92     3787.40    144.66 o 
  -1   8   1     1279.54     1288.54     44.66 o 
   0   8   1        1.72       -0.62      3.66 o 
   1   8   1     1305.81     1301.39     44.65 o 
   2   8   1     3893.41     3776.41    125.56 o 
   3   8   1      554.26      561.65     24.02 o 
   4   8   1     3412.70     3489.33    141.56 o 
   5   8   1       54.23       40.67     11.36 o 
   6   8   1       63.36       71.68     20.90 o 
   7   8   1      156.01      129.70     27.44 o 
  -7   9   1       25.72       47.37     24.55 o 
  -6   9   1      988.07     1019.59     77.83 o 
  -5   9   1      123.48      117.59     17.03 o 
  -4   9   1      312.82      326.37     19.32 o 
  -3   9   1     1669.86     1615.48     81.31 o 
  -2   9   1      140.03      128.67     11.02 o 
  -1   9   1     1428.59     1361.34     47.87 o 
   0   9   1     3303.05     3374.81    113.84 o 
   1   9   1     1451.15     1410.24     56.42 o 
   2   9   1      182.36      192.33     12.38 o 
   3   9   1     1757.34     1752.50     81.41 o 
   4   9   1      331.70      351.37     19.35 o 
   5   9   1      169.31      175.84     16.86 o 
   6   9   1     1001.87     1066.12     80.08 o 
   7   9   1       10.94       13.16     22.58 o 
  -6  10   1       56.98       55.64     21.84 o 
  -5  10   1      579.42      581.81     35.20 o 
  -4  10   1     1031.93     1000.82     43.01 o 
  -3  10   1     2172.19     1845.16    222.75 o 
  -2  10   1     1642.85     1588.14     80.89 o 
  -1  10   1     1674.61     1597.17     59.73 o 
   0  10   1       21.96       11.99      6.23 o 
   1  10   1     1263.28     1232.11     72.34 o 
   2  10   1     1658.09     1658.78     81.23 o 
   3  10   1     1669.57     1668.71     69.59 o 
   4  10   1     1079.20     1037.21     43.36 o 
   5  10   1      564.09      569.34     34.78 o 
   6  10   1       30.70       22.31     14.84 o 
  -5  11   1     1447.20     1435.84     63.31 o 
  -4  11   1       92.46       85.79     11.99 o 
  -3  11   1        2.65       -6.57     11.97 o 
  -2  11   1      473.33      435.25     36.33 o 
  -1  11   1     2615.79     2675.39    103.19 o 
   0  11   1      804.21      823.89     31.07 o 
   1  11   1     2403.14     2505.05    102.59 o 
   2  11   1      491.83      466.39     29.27 o 
   3  11   1        2.74       -5.17     11.84 o 
   4  11   1       86.59       96.61     15.26 o 
   5  11   1     1285.92     1291.84     54.98 o 
  -4  12   1      537.96      562.86     46.34 o 
  -3  12   1      531.32      535.87     35.20 o 
  -2  12   1      305.21      341.74     25.67 o 
  -1  12   1      628.76      617.87     29.17 o 
   0  12   1     1390.00     1447.95     51.31 o 
   1  12   1      518.92      548.92     28.98 o 
   2  12   1      345.04      337.11     46.28 o 
   3  12   1      581.40      583.87     35.88 o 
   4  12   1      388.60      391.54     29.70 o 
  -3  13   1      422.19      456.66     31.64 o 
  -2  13   1      158.54      179.76     19.87 o 
  -1  13   1      254.02      242.64     18.41 o 
   0  13   1      875.83      957.26     53.47 o 
   1  13   1      227.30      264.63     24.27 o 
   2  13   1      175.02      182.54     19.73 o 
   3  13   1      425.80      426.53     30.97 o 
  -1  14   1      190.25      198.37     16.57 o 
   0  14   1      192.90      162.20     20.89 o 
   1  14   1      184.53      201.24     17.50 o 
   0   0   2      888.80     1139.23    139.02 o 
   1   0   2      479.76      585.19     27.15 o 
   2   0   2     3059.17     3234.83    118.99 o 
   3   0   2     2791.84     2909.66    107.82 o 
   4   0   2     1785.34     1915.63     88.92 o 
   5   0   2      138.25      141.82     10.42 o 
   6   0   2     3244.96     3267.69    123.09 o 
   7   0   2     1379.52     1319.04     54.26 o 
   8   0   2      507.68      475.57     26.66 o 
   9   0   2      682.76      608.04     32.61 o 
  -9   1   2      440.43      412.82     25.80 o 
  -8   1   2      353.02      326.47     23.63 o 
  -7   1   2      753.25      738.91     31.45 o 
  -6   1   2       65.66       66.39     12.72 o 
  -5   1   2     1008.88     1029.75     52.49 o 
  -4   1   2      346.62      381.03     20.65 o 
  -3   1   2      703.94      645.79     45.51 o 
  -2   1   2     9548.77     9975.11    585.54 o 
  -1   1   2    16654.30    19251.10   1080.11 o 
   0   1   2      676.00      712.29     24.02 o 
   1   1   2    17762.37    19122.28    707.21 o 
   2   1   2     7987.67     8647.63    323.13 o 
   3   1   2      684.54      626.11     45.64 o 
   4   1   2      303.19      265.03     19.31 o 
   5   1   2     1209.99     1176.99     45.81 o 
   6   1   2      129.87      151.81     11.90 o 
   7   1   2      621.09      570.63     30.32 o 
   8   1   2      493.88      475.48     24.44 o 
   9   1   2      393.32      362.80     24.83 o 
  -9   2   2       26.90       13.90     10.65 o 
  -8   2   2      322.02      313.88     21.04 o 
  -7   2   2     1870.88     1820.74     73.02 o 
  -6   2   2      621.84      507.49     83.95 o 
  -5   2   2     1862.10     1850.13    112.66 o 
  -4   2   2     2813.71     3006.08    195.51 o 
  -3   2   2     1808.62     2183.09    155.70 o 
  -2   2   2    17063.96    19686.56   1826.37 o 
  -1   2   2    14818.60    15203.93    560.00 o 
   0   2   2        1.29        5.37      2.56 o 
   1   2   2    14921.19    15096.25    490.70 o 
   2   2   2    18057.23    19215.15    615.36 o 
   3   2   2     1938.25     2170.83     80.78 o 
   4   2   2     3157.69     3106.19    114.00 o 
   5   2   2     1530.59     1505.53     60.19 o 
   6   2   2      614.85      549.38     50.12 o 
   7   2   2     1998.09     1877.12     88.54 o 
   8   2   2      323.70      291.68     20.63 o 
   9   2   2       17.20       11.44     15.53 o 
  -9   3   2      383.38      344.85     20.43 o 
  -8   3   2      257.83      251.65     22.33 o 
  -7   3   2      999.74      992.80     52.04 o 
  -6   3   2      133.53      116.56     15.21 o 
  -5   3   2     1026.73     1052.69     50.68 o 
  -4   3   2     1514.34     1636.13     81.02 o 
  -3   3   2     2218.70     2367.72    108.26 o 
  -2   3   2     5790.96     6275.53    233.89 o 
  -1   3   2      437.51      424.33     25.40 o 
   0   3   2     6085.54     5781.06    169.63 o 
   1   3   2      301.76      300.86     11.66 o 
   2   3   2     5737.74     6130.40    178.51 o 
   3   3   2     2895.85     3053.85    138.43 o 
   4   3   2     1842.41     1891.70     69.00 o 
   5   3   2      918.07      924.65     38.56 o 
   6   3   2      217.35      188.91     13.33 o 
   7   3   2      960.95      918.04     39.89 o 
   8   3   2      226.56      222.75     17.97 o 
   9   3   2      444.56      368.77     42.50 o 
  -8   4   2      461.89      400.89     21.38 o 
  -7   4   2      134.43      153.87     17.49 o 
  -6   4   2     1749.56     1851.27     87.87 o 
  -5   4   2      873.97      914.27     47.56 o 
  -4   4   2     1424.66     1576.88     68.47 o 
  -3   4   2     7126.55     7547.63    275.89 o 
  -2   4   2     7384.11     7487.99    337.92 o 
  -1   4   2     1731.72     1772.31    118.94 o 
   0   4   2     1099.16     1022.78     39.69 o 
   1   4   2     1731.35     1732.54     57.82 o 
   2   4   2     6846.95     7165.25    233.43 o 
   3   4   2     6483.98     6780.06    180.54 o 
   4   4   2     1770.80     1925.12     58.62 o 
   5   4   2      893.10      879.73     36.59 o 
   6   4   2     1766.44     1775.52     69.55 o 
   7   4   2      114.17      120.63     12.72 o 
   8   4   2      519.19      520.90     25.95 o 
  -8   5   2      276.95      301.97     18.12 o 
  -7   5   2       38.25       43.59     10.18 o 
  -6   5   2      376.00      390.39     28.73 o 
  -5   5   2     1430.17     1454.17     73.93 o 
  -4   5   2     4885.40     5063.08    199.40 o 
  -3   5   2     1187.68     1138.91     51.66 o 
  -2   5   2     3803.81     4089.01    287.84 o 
  -1   5   2      560.91      518.83     24.52 o 
   0   5   2       13.45        6.24      1.92 o 
   1   5   2      744.63      665.83     19.27 o 
   2   5   2     3573.97     3558.09    121.81 o 
   3   5   2      905.44      932.96     29.25 o 
   4   5   2     5125.57     5470.18    195.52 o 
   5   5   2     1671.93     1653.51     61.68 o 
   6   5   2      245.59      230.74     16.66 o 
   7   5   2       57.25       54.93     10.83 o 
   8   5   2      364.24      347.06     21.75 o 
  -8   6   2      174.31      172.42     21.12 o 
  -7   6   2      856.05      889.41     75.27 o 
  -6   6   2      647.48      693.92     38.70 o 
  -5   6   2     1572.97     1607.05     55.46 o 
  -4   6   2     1011.27      989.16     39.28 o 
  -3   6   2      133.72      129.51      9.02 o 
  -2   6   2     4531.17     4751.99    202.05 o 
  -1   6   2     2105.66     2032.92     56.58 o 
   0   6   2      824.07      831.85     25.85 o 
   1   6   2     1839.59     1764.12     51.10 o 
   2   6   2     4918.66     4970.27    159.43 o 
   3   6   2       85.68       78.87      5.25 o 
   4   6   2      985.76      969.38     30.08 o 
   5   6   2     1675.92     1682.97     63.16 o 
   6   6   2      602.65      586.93     35.46 o 
   7   6   2      967.85      976.87     50.71 o 
   8   6   2      181.25      174.05     30.94 o 
  -8   7   2       54.16       31.90     15.63 o 
  -7   7   2      410.63      375.82     41.65 o 
  -6   7   2      704.33      729.47     59.03 o 
  -5   7   2      769.90      730.56     46.14 o 
  -4   7   2      285.67      266.54     19.94 o 
  -3   7   2     1274.86     1297.40     52.96 o 
  -2   7   2      736.02      717.71     31.70 o 
  -1   7   2     1314.29     1394.52     34.94 o 
   0   7   2     2245.07     2096.07     62.84 o 
   1   7   2      999.63     1097.87     37.90 o 
   2   7   2      496.86      466.67     16.80 o 
   3   7   2     1419.32     1350.73     45.46 o 
   4   7   2      257.40      248.19     12.44 o 
   5   7   2      556.68      571.93     35.68 o 
   6   7   2      637.49      658.82     53.73 o 
   7   7   2      334.36      298.96     36.65 o 
   8   7   2       22.90       12.12     22.59 o 
  -7   8   2      546.04      509.22     34.22 o 
  -6   8   2     1759.19     1785.39    124.45 o 
  -5   8   2      558.05      599.06     37.46 o 
  -4   8   2      610.61      619.28     30.21 o 
  -3   8   2     1265.42     1257.93     47.48 o 
  -2   8   2     1017.20      988.78     42.79 o 
  -1   8   2      310.48      303.07     12.06 o 
   0   8   2     2012.96     1907.78     57.59 o 
   1   8   2      337.16      324.78     13.89 o 
   2   8   2     1120.71     1093.94     33.43 o 
   3   8   2     1040.63     1040.53     46.17 o 
   4   8   2      777.88      763.80     31.05 o 
   5   8   2      738.87      744.44     38.07 o 
   6   8   2     1570.08     1499.68    105.67 o 
   7   8   2      571.64      549.24     51.68 o 
  -7   9   2      128.00      140.07     20.09 o 
  -6   9   2      219.92      230.35     21.65 o 
  -5   9   2      956.58      920.26     51.49 o 
  -4   9   2     1236.37     1179.40     48.62 o 
  -3   9   2      733.19      658.95     38.87 o 
  -2   9   2     2248.66     2178.40     69.32 o 
  -1   9   2     1816.71     1676.10     58.58 o 
   0   9   2      947.06      902.30     32.79 o 
   1   9   2     1936.13     1789.00     69.52 o 
   2   9   2     1723.21     1732.04     92.02 o 
   3   9   2      845.55      799.62     39.05 o 
   4   9   2     1197.58     1163.90     48.37 o 
   5   9   2     1057.18     1024.65     61.65 o 
   6   9   2      238.83      243.85     31.00 o 
   7   9   2      193.81      246.91     33.53 o 
  -6  10   2      346.44      335.21     21.73 o 
  -5  10   2      651.78      616.53     30.23 o 
  -4  10   2     1350.29     1268.87     43.15 o 
  -3  10   2      212.24      210.16     14.09 o 
  -2  10   2     1141.33     1123.06     44.40 o 
  -1  10   2     1475.37     1448.45     55.41 o 
   0  10   2     1732.53     1737.81     60.32 o 
   1  10   2     1171.51     1159.72     66.89 o 
   2  10   2     1017.10      990.39     81.53 o 
   3  10   2      173.66      180.57     14.24 o 
   4  10   2     1174.43     1121.92     49.71 o 
   5  10   2      556.58      544.00     51.58 o 
   6  10   2      325.24      361.37     28.05 o 
  -5  11   2      271.38      266.13     18.89 o 
  -4  11   2        4.50       -0.03     10.12 o 
  -3  11   2      788.19      783.00     48.49 o 
  -2  11   2      575.19      571.84     32.91 o 
  -1  11   2      569.39      540.76     32.39 o 
   0  11   2     4218.29     4221.89    142.17 o 
   1  11   2      815.74      806.42     43.77 o 
   2  11   2      483.28      496.65     33.12 o 
   3  11   2     1032.67     1022.26     49.73 o 
   4  11   2       34.32       35.85     13.72 o 
   5  11   2      307.89      294.27     19.24 o 
  -4  12   2      260.45      264.58     24.70 o 
  -3  12   2      513.84      513.90     31.81 o 
  -2  12   2      302.36      272.10     32.34 o 
  -1  12   2      344.55      329.25     21.34 o 
   0  12   2       91.91       97.58      8.79 o 
   1  12   2      431.36      428.42     22.72 o 
   2  12   2      179.71      192.48     20.10 o 
   3  12   2      446.26      415.42     31.51 o 
   4  12   2      309.08      324.43     25.17 o 
  -3  13   2       16.28       15.73     14.20 o 
  -2  13   2      314.20      338.41     26.67 o 
  -1  13   2      292.69      323.16     25.50 o 
   0  13   2       17.50        4.02      8.16 o 
   1  13   2      311.95      365.79     22.45 o 
   2  13   2      342.89      349.09     27.29 o 
   3  13   2       14.30       -3.25     14.44 o 
  -1  14   2     1177.38     1248.13     52.86 o 
   0  14   2       74.67       96.85     18.27 o 
   1  14   2     1084.11     1184.10     52.91 o 
   1   0   3      343.24      373.72     14.76 o 
   2   0   3     6757.97     7310.04    327.48 o 
   3   0   3       40.54       52.05      5.28 o 
   4   0   3     6111.87     6097.09    224.30 o 
   5   0   3     3603.74     3662.97    136.68 o 
   6   0   3        7.38        1.48      7.45 o 
   7   0   3     1468.76     1414.05     57.57 o 
   8   0   3      376.45      348.89     22.92 o 
   9   0   3       46.69       47.16     14.31 o 
  -9   1   3      390.43      400.57     24.71 o 
  -8   1   3      603.21      629.72     31.56 o 
  -7   1   3      258.06      246.51     21.48 o 
  -6   1   3     1004.44      988.18     41.73 o 
  -5   1   3     2760.08     2880.02    142.66 o 
  -4   1   3     4713.03     4897.14    172.42 o 
  -3   1   3     4683.87     4947.51    173.27 o 
  -2   1   3     1458.77     1536.83     99.11 o 
  -1   1   3     5747.24     7318.62    335.10 o 
   0   1   3      839.34      914.13     35.81 o 
   1   1   3     4604.19     4489.06    212.65 o 
   2   1   3     1358.09     1421.12     53.49 o 
   3   1   3     4219.77     4385.57    169.76 o 
   4   1   3     4116.85     4290.88    209.16 o 
   5   1   3     2793.23     2694.04    106.07 o 
   6   1   3     1044.39     1022.65     42.03 o 
   7   1   3      147.63      134.10     17.20 o 
   8   1   3      625.84      630.38     31.51 o 
   9   1   3      366.19      364.04     24.74 o 
  -9   2   3      630.37      587.18     30.82 o 
  -8   2   3      417.40      376.61     24.43 o 
  -7   2   3      336.82      340.51     20.25 o 
  -6   2   3     3370.46     3212.68    121.71 o 
  -5   2   3     1388.04     1439.87     72.52 o 
  -4   2   3      837.49      868.03     44.87 o 
  -3   2   3     2183.67     2398.24    114.10 o 
  -2   2   3     2450.19     2684.44    124.72 o 
  -1   2   3       13.69       20.36      5.51 o 
   0   2   3     2740.65     2792.71     82.42 o 
   1   2   3       52.16       51.79      4.79 o 
   2   2   3     2681.43     2824.47     87.78 o 
   3   2   3     1934.50     2022.74     80.56 o 
   4   2   3      909.22      922.34     37.88 o 
   5   2   3     1515.62     1576.08     59.03 o 
   6   2   3     3317.23     3208.81    120.44 o 
   7   2   3      275.30      238.28     21.62 o 
   8   2   3      430.71      391.04     23.55 o 
   9   2   3      560.59      540.76     30.21 o 
  -8   3   3      908.86      917.80     46.90 o 
  -7   3   3      101.99       84.72     15.05 o 
  -6   3   3     1129.55     1099.67     68.77 o 
  -5   3   3      838.41      768.03     66.73 o 
  -4   3   3     2620.29     3069.17    258.70 o 
  -3   3   3     1227.05     1200.86     42.24 o 
  -2   3   3     4375.15     4918.71    151.05 o 
  -1   3   3     1203.01     1249.39    114.10 o 
   0   3   3     3767.66     3574.25    105.26 o 
   1   3   3     1603.84     1575.60     55.91 o 
   2   3   3     4229.96     4409.37    133.60 o 
   3   3   3     1384.70     1333.69     42.24 o 
   4   3   3     3107.22     3239.86    117.87 o 
   5   3   3      628.49      563.04     27.18 o 
   6   3   3     1113.00     1069.19     44.05 o 
   7   3   3      208.98      210.73     20.16 o 
   8   3   3      763.48      741.93     37.15 o 
  -8   4   3       21.26       23.70     12.23 o 
  -7   4   3     2209.04     2374.61    110.06 o 
  -6   4   3       96.11       92.11     13.20 o 
  -5   4   3     1630.71     1797.57     83.46 o 
  -4   4   3     1378.98     1582.63     84.96 o 
  -3   4   3     1121.93     1310.95     67.03 o 
  -2   4   3     3181.26     3463.61    137.66 o 
  -1   4   3     9570.74     9976.86    292.45 o 
   0   4   3      986.30      969.28     33.22 o 
   1   4   3     9792.16     9933.72    288.74 o 
   2   4   3     3452.10     3664.01    114.69 o 
   3   4   3     1053.86     1198.14     41.61 o 
   4   4   3     1828.57     1959.70     61.08 o 
   5   4   3     1565.46     1530.23     60.36 o 
   6   4   3      157.07      166.75     18.61 o 
   7   4   3     2207.33     2188.56     86.67 o 
   8   4   3       13.76       13.04     11.41 o 
  -8   5   3       10.79        7.69      9.27 o 
  -7   5   3      117.40      131.68     13.73 o 
  -6   5   3      362.39      378.90     34.47 o 
  -5   5   3     1052.22     1129.87     63.50 o 
  -4   5   3     1442.40     1498.50     88.93 o 
  -3   5   3     4087.17     4137.20    173.53 o 
  -2   5   3     3887.21     4129.25    169.51 o 
  -1   5   3     1733.89     1868.94     54.96 o 
   0   5   3     1739.75     1763.99     58.94 o 
   1   5   3     2117.29     2234.37     60.14 o 
   2   5   3     3311.86     3564.29    122.35 o 
   3   5   3     4313.67     4416.16    125.66 o 
   4   5   3     1054.39     1112.95     39.24 o 
   5   5   3     1138.97     1165.92     45.70 o 
   6   5   3      188.54      152.42     15.66 o 
   7   5   3      102.33       96.98     12.63 o 
   8   5   3       38.28       19.92     20.78 o 
  -8   6   3      258.34      247.94     25.27 o 
  -7   6   3      251.60      254.85     19.26 o 
  -6   6   3     1651.08     1746.31     95.03 o 
  -5   6   3     2902.83     2973.60    114.16 o 
  -4   6   3      876.50      855.99     44.16 o 
  -3   6   3     3225.46     3313.66     96.41 o 
  -2   6   3      734.76      686.46     23.20 o 
  -1   6   3     2049.02     2080.81     51.38 o 
   0   6   3     4138.99     3958.02    117.04 o 
   1   6   3     1996.82     1999.62     55.37 o 
   2   6   3      640.01      593.64     22.88 o 
   3   6   3     3263.71     3302.64     96.30 o 
   4   6   3      842.20      863.24     26.97 o 
   5   6   3     3019.53     3093.53    140.44 o 
   6   6   3     1599.83     1621.55    111.94 o 
   7   6   3      286.08      299.60     29.84 o 
   8   6   3      309.02      314.28     38.59 o 
  -7   7   3      207.57      190.87     20.74 o 
  -6   7   3      108.28       79.37     14.11 o 
  -5   7   3      169.82      164.16     12.88 o 
  -4   7   3     2386.95     2425.21     87.14 o 
  -3   7   3     1754.10     1693.49     54.39 o 
  -2   7   3     1572.34     1470.56     46.08 o 
  -1   7   3     2819.87     2918.63     74.80 o 
   0   7   3      726.63      679.39     21.86 o 
   1   7   3     3037.95     3106.66     88.29 o 
   2   7   3     1628.34     1567.02     45.76 o 
   3   7   3     1576.08     1510.59     53.98 o 
   4   7   3     2745.27     2825.61     87.27 o 
   5   7   3       96.44      111.21     18.03 o 
   6   7   3      142.22      130.26     22.79 o 
   7   7   3      258.93      225.87     30.68 o 
  -7   8   3      491.94      530.38     34.45 o 
  -6   8   3      865.38      889.23     48.25 o 
  -5   8   3      916.97      903.90     46.96 o 
  -4   8   3      401.21      382.93     16.66 o 
  -3   8   3     2701.80     2631.49     85.68 o 
  -2   8   3      243.91      237.46     11.56 o 
  -1   8   3     2424.80     2363.43     64.60 o 
   0   8   3       41.30       54.35      5.12 o 
   1   8   3     2456.65     2393.31     70.59 o 
   2   8   3      210.13      193.42     10.04 o 
   3   8   3     2588.19     2500.07    127.68 o 
   4   8   3      356.56      338.85     22.21 o 
   5   8   3      559.61      565.79     46.89 o 
   6   8   3      820.98      848.04     67.76 o 
   7   8   3      397.45      448.95     49.13 o 
  -7   9   3      318.77      326.44     28.10 o 
  -6   9   3      228.29      212.03     16.38 o 
  -5   9   3      949.00      979.19     41.38 o 
  -4   9   3      186.17      176.75     11.66 o 
  -3   9   3     4451.54     4379.53    140.66 o 
  -2   9   3      717.18      687.02     24.24 o 
  -1   9   3      505.12      429.62     24.54 o 
   0   9   3       12.81       14.56      5.63 o 
   1   9   3      572.47      563.90     29.89 o 
   2   9   3      592.16      580.84     31.59 o 
   3   9   3     4227.79     4099.85    198.80 o 
   4   9   3      207.02      191.09     13.50 o 
   5   9   3      889.52      942.03     51.07 o 
   6   9   3      157.46      166.28     27.94 o 
   7   9   3      340.09      323.49     41.18 o 
  -6  10   3      791.93      812.79     37.89 o 
  -5  10   3      303.25      316.60     19.53 o 
  -4  10   3      452.92      425.48     19.46 o 
  -3  10   3      188.61      184.93     16.70 o 
  -2  10   3      490.70      493.98     23.91 o 
  -1  10   3       94.07       89.35     10.48 o 
   0  10   3     1370.01     1353.18     47.76 o 
   1  10   3      163.91      159.94     22.40 o 
   2  10   3      455.71      448.56     29.68 o 
   3  10   3      187.74      176.94     14.16 o 
   4  10   3      455.11      410.62     22.55 o 
   5  10   3      282.84      283.98     18.24 o 
   6  10   3      811.66      864.44     77.79 o 
  -5  11   3      113.81       98.05     12.99 o 
  -4  11   3     1158.93     1202.24     51.00 o 
  -3  11   3       76.95       77.28     14.13 o 
  -2  11   3      920.84      920.85     68.39 o 
  -1  11   3       44.21       26.84      9.51 o 
   0  11   3        7.84       -0.07      6.60 o 
   1  11   3       31.39       27.00      9.34 o 
   2  11   3     1159.81     1171.66     55.66 o 
   3  11   3      102.95       88.21     14.96 o 
   4  11   3     1201.78     1213.47     62.71 o 
   5  11   3      167.26      136.02     12.57 o 
  -4  12   3      479.80      472.45     31.70 o 
  -3  12   3      284.67      270.60     24.73 o 
  -2  12   3      263.81      225.98     23.96 o 
  -1  12   3      383.53      378.92     23.18 o 
   0  12   3      238.33      244.55     13.91 o 
   1  12   3      481.82      497.08     25.12 o 
   2  12   3      199.27      209.47     26.99 o 
   3  12   3      309.08      305.26     25.13 o 
   4  12   3      459.65      435.71     30.87 o 
  -3  13   3      723.04      782.73     43.12 o 
  -2  13   3      269.86      275.13     27.68 o 
  -1  13   3      236.28      240.24     18.69 o 
   0  13   3      671.34      721.87     33.57 o 
   1  13   3      331.27      350.36     21.49 o 
   2  13   3      274.43      268.41     23.48 o 
   3  13   3      603.36      643.34     42.03 o 
   0  14   3      458.06      465.81     33.99 o 
   0   0   4    11068.89    11932.57    783.06 o 
   1   0   4     1540.00     1543.60     58.79 o 
   2   0   4      817.30      932.25     43.84 o 
   3   0   4     7972.34     8112.68    297.14 o 
   4   0   4     1447.83     1502.55     57.87 o 
   5   0   4     2397.21     2373.88     90.17 o 
   6   0   4      117.87      117.26     11.34 o 
   7   0   4       23.46       33.06     10.60 o 
   8   0   4       10.66        9.75     10.83 o 
   9   0   4      792.68      781.39     37.93 o 
  -9   1   4        8.32      -10.13     13.36 o 
  -8   1   4      199.07      189.38     16.91 o 
  -7   1   4     1327.16     1277.30     50.96 o 
  -6   1   4     1801.00     1784.13     68.75 o 
  -5   1   4     2890.40     3079.37    112.02 o 
  -4   1   4       56.24       79.05      8.31 o 
  -3   1   4     1976.32     2280.37     93.38 o 
  -1   1   4     7504.08     8647.12    340.27 o 
   0   1   4    25630.03    27434.31    727.64 o 
   1   1   4     8149.95     8821.51    370.29 o 
   2   1   4     2441.72     2597.13     96.09 o 
   3   1   4     1995.86     2120.43     81.15 o 
   4   1   4       62.17       69.73     12.66 o 
   5   1   4     2726.84     2806.69    135.92 o 
   6   1   4     1722.86     1678.93     67.11 o 
   7   1   4     1193.01     1155.50     49.93 o 
   8   1   4      207.33      182.17     16.50 o 
   9   1   4       14.53       -0.28     13.34 o 
  -9   2   4       85.49       86.35     15.47 o 
  -8   2   4     1310.49     1291.55     53.33 o 
  -7   2   4      447.86      439.96     24.07 o 
  -6   2   4       45.89       52.23      9.43 o 
  -5   2   4      157.38      157.99     14.29 o 
  -4   2   4     5063.38     5171.93    251.79 o 
  -3   2   4      713.17      720.12     32.99 o 
  -2   2   4     1912.91     1998.28     70.43 o 
  -1   2   4      746.80      780.47     27.92 o 
   0   2   4     1114.99     1115.51     30.55 o 
   1   2   4      830.74      853.12     27.45 o 
   2   2   4     2228.54     2159.01     60.19 o 
   3   2   4      605.11      607.51     26.37 o 
   4   2   4     5033.79     5159.48    188.70 o 
   5   2   4      163.82      178.02     12.38 o 
   6   2   4       43.92       43.25      8.95 o 
   7   2   4      464.34      438.63     29.08 o 
   8   2   4     1210.34     1195.41     64.51 o 
   9   2   4       96.29       72.98     15.03 o 
  -8   3   4      937.71      888.68     61.77 o 
  -7   3   4      384.77      347.82     35.49 o 
  -6   3   4     3486.91     3859.34    189.84 o 
  -5   3   4      335.32      351.71     19.01 o 
  -4   3   4     2291.24     2493.50    147.20 o 
  -3   3   4     1997.68     2292.83     83.89 o 
  -2   3   4      105.83      119.43     14.11 o 
  -1   3   4     1682.36     1701.37     52.70 o 
   0   3   4     1391.37     1282.94     38.24 o 
   1   3   4     2018.50     1915.45     53.33 o 
   2   3   4      246.64      231.13     11.06 o 
   3   3   4     1877.24     2184.00     79.88 o 
   4   3   4     1909.59     2057.43     84.40 o 
   5   3   4      346.85      349.24     18.20 o 
   6   3   4     3445.64     3486.46    133.02 o 
   7   3   4      193.50      195.44     15.95 o 
   8   3   4      807.69      766.70     37.11 o 
  -8   4   4      240.37      241.09     18.95 o 
  -7   4   4      158.68      148.81     18.62 o 
  -6   4   4      412.89      435.84     22.49 o 
  -5   4   4     2068.75     2282.81     94.17 o 
  -4   4   4      513.15      463.97     24.37 o 
  -3   4   4     7939.78     8736.21    368.24 o 
  -2   4   4       49.46       58.80      4.84 o 
  -1   4   4     2963.70     3049.16     83.40 o 
   0   4   4      323.55      342.96     10.60 o 
   1   4   4     3096.42     3178.51     91.02 o 
   2   4   4       82.17      102.65      7.74 o 
   3   4   4     8585.18     8855.90    253.27 o 
   4   4   4      406.23      441.36     18.16 o 
   5   4   4     2219.17     2293.97     85.64 o 
   6   4   4      352.92      363.50     20.86 o 
   7   4   4      219.89      219.06     16.21 o 
   8   4   4      204.69      227.98     26.57 o 
  -8   5   4      296.55      294.59     21.07 o 
  -7   5   4     2013.77     2104.72     98.49 o 
  -6   5   4     1147.47     1141.58     48.63 o 
  -5   5   4     3125.81     3328.12    294.48 o 
  -4   5   4       55.76       49.27      7.25 o 
  -3   5   4     1078.09     1182.36     38.96 o 
  -2   5   4     1301.14     1385.50     58.16 o 
  -1   5   4      601.60      475.57     13.70 o 
   0   5   4     9457.53     9735.05    283.14 o 
   1   5   4      535.47      438.14     15.07 o 
   2   5   4     1576.35     1591.18     45.08 o 
   3   5   4     1029.72     1092.07     34.27 o 
   4   5   4       60.59       64.70      6.24 o 
   5   5   4     2810.29     2894.87    113.67 o 
   6   5   4     1227.42     1176.25     47.06 o 
   7   5   4     1926.57     1911.32     76.56 o 
   8   5   4      298.57      265.38     24.45 o 
  -8   6   4      408.55      408.16     30.64 o 
  -7   6   4      134.52      156.26     18.72 o 
  -6   6   4      237.49      229.00     31.96 o 
  -5   6   4     1409.64     1514.95     67.73 o 
  -4   6   4     5326.38     5351.48    191.90 o 
  -3   6   4     1563.02     1605.53     55.37 o 
  -2   6   4     2273.10     2140.80     68.09 o 
  -1   6   4     1181.30     1211.52     32.89 o 
   0   6   4      628.95      674.02     19.32 o 
   1   6   4     1373.89     1407.83     39.11 o 
   2   6   4     2138.80     1960.91     60.70 o 
   3   6   4     1642.29     1689.47     49.52 o 
   4   6   4     4879.99     4977.40    148.56 o 
   5   6   4     1550.77     1643.13     76.25 o 
   6   6   4      223.71      220.53     19.37 o 
   7   6   4       91.03       95.42     15.71 o 
   8   6   4      366.00      384.73     42.87 o 
  -7   7   4      508.82      513.17     70.39 o 
  -6   7   4     3016.06     2941.03    143.17 o 
  -5   7   4      816.83      801.22     36.18 o 
  -4   7   4     1157.35     1134.53     39.44 o 
  -3   7   4      113.37      103.64      7.62 o 
  -2   7   4     3092.86     3109.92     89.82 o 
  -1   7   4      177.15      157.85      7.04 o 
   0   7   4     4313.11     4100.29    110.01 o 
   2   7   4     2959.68     2943.45     89.20 o 
   3   7   4       76.40       69.34      7.00 o 
   4   7   4     1130.73     1111.63     39.24 o 
   5   7   4      884.68      919.46     37.53 o 
   6   7   4     3577.69     3472.66    210.92 o 
   7   7   4      540.07      488.26     45.77 o 
  -7   8   4      188.37      213.10     22.77 o 
  -6   8   4      308.46      297.18     24.95 o 
  -5   8   4      694.96      608.96     30.01 o 
  -4   8   4     1492.65     1440.43     46.32 o 
  -3   8   4     2066.55     1919.16     64.13 o 
  -2   8   4     1476.64     1450.84     45.44 o 
  -1   8   4     1014.31      996.23     28.00 o 
   0   8   4       34.63       32.51      4.70 o 
   1   8   4      989.48      963.47     30.62 o 
   2   8   4     1232.39     1202.78     40.00 o 
   3   8   4     1971.19     1849.38     90.42 o 
   4   8   4     1230.70     1172.47     53.12 o 
   5   8   4      924.28      943.85     62.06 o 
   6   8   4      356.79      333.70     37.25 o 
   7   8   4      227.88      253.28     33.68 o 
  -6   9   4       43.30       40.55     11.13 o 
  -5   9   4      760.00      768.82     37.57 o 
  -4   9   4      791.85      751.69     29.30 o 
  -3   9   4      271.66      255.31     13.75 o 
  -2   9   4      409.48      397.09     17.88 o 
  -1   9   4     2669.64     2622.03    101.53 o 
   0   9   4       23.44       31.00      5.62 o 
   1   9   4     2712.21     2619.70    103.36 o 
   2   9   4      499.73      482.86     25.38 o 
   3   9   4      261.56      227.95     19.80 o 
   4   9   4      839.57      802.71     34.28 o 
   5   9   4      874.55      944.39     46.14 o 
   6   9   4       29.48       12.09     19.45 o 
  -6  10   4       49.63       44.91     12.09 o 
  -5  10   4       61.60       71.20     11.66 o 
  -4  10   4      766.37      788.45     32.73 o 
  -3  10   4      421.66      423.87     28.31 o 
  -2  10   4     1032.51      989.77     41.90 o 
  -1  10   4      145.16      139.04     14.23 o 
   0  10   4       80.49       78.52      7.87 o 
   1  10   4       66.73       59.56     15.93 o 
   3  10   4      472.23      486.89     41.46 o 
   4  10   4     1009.43     1018.81     39.18 o 
   5  10   4       61.22       62.05      9.81 o 
   6  10   4       67.21       61.91     16.37 o 
  -5  11   4        4.25       -7.88     19.01 o 
  -4  11   4      407.80      431.40     26.48 o 
  -3  11   4      188.70      145.26     46.77 o 
  -2  11   4     1325.77     1276.04     67.84 o 
  -1  11   4      459.94      467.89     25.03 o 
   0  11   4     1743.86     1798.32     62.63 o 
   1  11   4      510.59      527.18     25.78 o 
   2  11   4     1415.59     1369.10     68.51 o 
   3  11   4      175.39      182.69     18.12 o 
   4  11   4      412.41      391.49     28.96 o 
   5  11   4        2.47       11.17     11.74 o 
  -4  12   4      143.91      129.74     25.18 o 
  -3  12   4     1346.68     1309.91     70.08 o 
  -2  12   4      409.98      262.54    120.77 o 
  -1  12   4      390.45      390.66     23.00 o 
   0  12   4       53.33       51.56      7.59 o 
   1  12   4      381.63      397.80     23.01 o 
   2  12   4      333.92      364.35     38.19 o 
   3  12   4     1438.22     1400.46     70.57 o 
   4  12   4      106.54      122.67     25.57 o 
  -3  13   4       31.73       19.51     14.87 o 
  -2  13   4      124.79      114.96     17.81 o 
  -1  13   4     1049.91     1123.48     48.99 o 
   0  13   4       47.33       62.90     10.14 o 
   1  13   4     1077.57     1144.48     49.46 o 
   2  13   4      107.14      110.68     16.58 o 
   3  13   4       31.84       30.23     15.15 o 
   1   0   5    24480.04    22959.56    749.85 o 
   2   0   5      153.07      187.25     19.71 o 
   3   0   5        4.49       -0.65      3.84 o 
   4   0   5        2.80       -0.91      5.26 o 
   5   0   5     2130.29     2090.19     80.15 o 
   6   0   5        4.95       12.77      8.57 o 
   7   0   5     1989.38     1982.76     77.95 o 
   8   0   5      289.70      263.90     19.59 o 
   9   0   5        6.82       -1.34     13.19 o 
  -9   1   5      807.41      767.24     37.27 o 
  -8   1   5       30.45       39.32     12.26 o 
  -7   1   5      447.44      447.16     24.23 o 
  -6   1   5      970.84     1003.70     41.50 o 
  -5   1   5      175.98      171.00     12.48 o 
  -4   1   5     1355.12     1355.94     53.06 o 
  -3   1   5     3417.78     3438.90    214.31 o 
  -2   1   5     6367.66     6023.97    632.92 o 
  -1   1   5     1188.30     1230.74     64.24 o 
   0   1   5     1872.66     1974.11     65.79 o 
   1   1   5     1298.89     1265.44     35.55 o 
   2   1   5     6446.73     6408.04    202.40 o 
   3   1   5     3658.15     3687.84    129.88 o 
   4   1   5     1417.36     1364.05     52.76 o 
   6   1   5      997.37      951.79     40.63 o 
   7   1   5      444.92      446.82     24.52 o 
   8   1   5       44.92       46.36     12.97 o 
   9   1   5      759.90      713.60     36.51 o 
  -8   2   5      600.05      604.80     32.89 o 
  -7   2   5      123.45      123.15     14.33 o 
  -6   2   5      958.36     1039.80     48.73 o 
  -5   2   5       35.79       30.80      6.76 o 
  -4   2   5     1344.43     1423.25    102.55 o 
  -3   2   5      186.84      181.47     11.60 o 
  -2   2   5     5455.08     6154.68    203.76 o 
  -1   2   5      638.62      772.67     35.22 o 
   0   2   5    16185.35    16332.49    434.07 o 
   1   2   5      602.39      687.04     20.16 o 
   2   2   5     5737.12     5718.30    169.77 o 
   3   2   5      138.20      134.68      9.51 o 
   4   2   5     1553.90     1583.68     59.71 o 
   5   2   5       62.04       63.18      8.40 o 
   6   2   5     1196.37     1167.35     45.77 o 
   7   2   5      153.75      159.34     14.23 o 
   8   2   5      646.96      695.46     39.24 o 
  -8   3   5      636.65      539.41     45.03 o 
  -7   3   5       93.17       53.97     15.66 o 
  -6   3   5      527.17      572.37     50.20 o 
  -5   3   5      368.02      403.87     21.43 o 
  -4   3   5     3979.51     4245.38    215.55 o 
  -3   3   5     3692.86     4177.28    246.37 o 
  -2   3   5     4630.09     5257.69    177.45 o 
  -1   3   5      432.70      406.34     14.73 o 
   0   3   5        3.08        6.28      2.14 o 
   1   3   5      377.80      364.22     12.83 o 
   2   3   5     5140.70     5188.47    150.47 o 
   3   3   5     4217.93     4451.31    126.23 o 
   4   3   5     3701.02     3879.66    148.75 o 
   5   3   5      413.38      414.34     20.71 o 
   6   3   5      562.48      541.61     26.30 o 
   7   3   5      147.67      131.72     13.14 o 
   8   3   5      498.17      475.79     26.95 o 
  -8   4   5      114.38      116.73     15.01 o 
  -7   4   5     2075.11     2099.73    121.36 o 
  -6   4   5      932.27      955.16     41.40 o 
  -5   4   5     3593.83     3999.15    245.68 o 
  -4   4   5      377.79      378.72     22.14 o 
  -3   4   5      101.03      111.95      5.95 o 
  -2   4   5       35.53       46.10      4.58 o 
  -1   4   5    12586.04    12709.58    334.14 o 
   0   4   5     1774.84     1686.94     46.08 o 
   1   4   5    12482.56    12365.34    363.79 o 
   2   4   5       38.31       58.73      4.61 o 
   3   4   5      130.70      129.14      6.64 o 
   4   4   5      455.69      457.04     25.66 o 
   5   4   5     3477.34     3525.00    135.76 o 
   6   4   5      953.77      951.40     39.83 o 
   7   4   5     1832.79     1791.89     74.38 o 
   8   4   5      116.84      118.99     14.59 o 
  -8   5   5      335.65      330.78     23.88 o 
  -7   5   5      439.31      433.66     25.08 o 
  -6   5   5      442.96      488.26     49.31 o 
  -5   5   5      169.67      204.90     26.24 o 
  -4   5   5      579.36      564.23     26.72 o 
  -3   5   5     1343.19     1183.48     71.22 o 
  -2   5   5     2272.15     2470.76    102.56 o 
  -1   5   5     2751.53     2737.52     67.96 o 
   0   5   5      738.93      754.92     21.39 o 
   1   5   5     2242.15     2234.90     73.70 o 
   2   5   5     2700.87     2839.56     72.89 o 
   3   5   5     1052.88      946.17     30.06 o 
   4   5   5      664.43      657.25     23.29 o 
   5   5   5      351.75      358.72     23.15 o 
   6   5   5      371.05      379.57     21.99 o 
   7   5   5      460.07      427.52     23.90 o 
   8   5   5      367.95      367.07     28.96 o 
  -8   6   5      262.03      267.98     25.62 o 
  -7   6   5      116.05      105.71     19.72 o 
  -6   6   5     1015.93     1153.93    137.42 o 
  -5   6   5     1641.06     1675.31     68.54 o 
  -4   6   5      244.81      225.63     14.34 o 
  -3   6   5      684.63      669.26     23.35 o 
  -2   6   5     3301.58     3375.82    104.48 o 
  -1   6   5     3138.70     3268.72     86.05 o 
   0   6   5     9754.38     9750.49    283.38 o 
   1   6   5     2892.60     3050.90    105.09 o 
   2   6   5     3728.25     3706.66    104.15 o 
   3   6   5      587.76      583.09     20.36 o 
   4   6   5      211.81      203.95     11.47 o 
   5   6   5     1347.81     1353.65     74.22 o 
   6   6   5     1084.31     1109.69     57.33 o 
   7   6   5       60.19       68.27     15.69 o 
   8   6   5      285.15      273.48     35.29 o 
  -7   7   5      340.02      370.38     48.19 o 
  -6   7   5       24.69       18.05     12.66 o 
  -5   7   5      235.40      202.11     14.66 o 
  -4   7   5     2739.34     2699.32     94.46 o 
  -3   7   5      773.27      757.26     29.83 o 
  -2   7   5     3955.55     3853.76    112.85 o 
  -1   7   5     1212.83     1218.31     35.42 o 
   0   7   5      259.37      315.76     10.79 o 
   1   7   5     1374.47     1351.54     39.73 o 
   2   7   5     3942.72     3792.61    112.39 o 
   3   7   5      929.77      902.48     30.25 o 
   4   7   5     2289.81     2257.85     81.19 o 
   5   7   5      217.63      207.92     15.14 o 
   6   7   5       32.70       16.34     17.54 o 
   7   7   5      338.15      281.80     35.75 o 
  -7   8   5      566.35      571.70     37.36 o 
  -6   8   5       83.82       80.52     15.95 o 
  -5   8   5     1466.78     1387.44     58.79 o 
  -4   8   5      157.95      156.84     10.72 o 
  -3   8   5      138.49      134.37      9.17 o 
  -2   8   5      407.98      419.49     17.98 o 
  -1   8   5     2049.15     1977.40     51.66 o 
   0   8   5     3503.66     3517.70    104.81 o 
   1   8   5     1836.34     1703.30     62.94 o 
   2   8   5      441.09      453.09     16.15 o 
   3   8   5       98.90       88.00     12.05 o 
   4   8   5       97.05      100.73     12.78 o 
   5   8   5     1603.51     1597.13     74.08 o 
   6   8   5      133.74      111.60     23.52 o 
   7   8   5      606.37      510.63     51.25 o 
  -6   9   5       88.33       97.68     13.28 o 
  -5   9   5      347.89      399.09     21.87 o 
  -4   9   5      337.41      309.31     16.56 o 
  -3   9   5     1666.58     1624.28     56.92 o 
  -2   9   5      247.38      246.41     12.96 o 
  -1   9   5     1697.14     1685.07     57.60 o 
   0   9   5       69.88       75.08      6.40 o 
   1   9   5     1697.99     1691.61     68.19 o 
   2   9   5      218.35      193.41     14.56 o 
   3   9   5     1874.73     1733.43    114.20 o 
   4   9   5      349.51      344.26     19.32 o 
   5   9   5      307.00      308.84     25.78 o 
   6   9   5       63.08       64.21     22.17 o 
  -6  10   5      615.74      627.74     31.40 o 
  -5  10   5      552.67      554.44     28.05 o 
  -4  10   5       24.17       23.34      8.29 o 
  -3  10   5       30.79       22.32      8.12 o 
  -2  10   5      731.09      690.27     33.56 o 
  -1  10   5     1435.48     1394.59     56.70 o 
   0  10   5     5026.10     5044.40    169.15 o 
   1  10   5     1346.80     1331.32     69.71 o 
   2  10   5      933.93      887.13     43.21 o 
   3  10   5       35.46       24.43     12.27 o 
   4  10   5        6.92       11.33      9.69 o 
   5  10   5      521.99      546.67     26.66 o 
   6  10   5      528.69      567.88     40.41 o 
  -5  11   5      211.40      191.28     20.20 o 
  -4  11   5     1139.68     1179.93     50.38 o 
  -3  11   5       82.66       70.16     13.84 o 
  -2  11   5     1537.07     1575.12     80.27 o 
  -1  11   5       15.63       15.88      9.29 o 
   0  11   5        9.18       -0.60      6.64 o 
   1  11   5        1.88        1.20      9.12 o 
   2  11   5     1579.19     1603.42     80.59 o 
   3  11   5       62.03       51.65     14.08 o 
   4  11   5     1190.55     1201.37     62.55 o 
   5  11   5      164.52      169.92     17.14 o 
  -4  12   5      201.80      177.64     19.75 o 
  -3  12   5       30.18       16.43     12.41 o 
  -2  12   5      254.85      237.48     31.09 o 
  -1  12   5      978.10     1008.83     46.12 o 
   0  12   5      658.02      683.12     26.90 o 
   1  12   5     1129.90     1144.88     47.18 o 
   2  12   5      277.29      262.56     23.50 o 
   3  12   5       52.89       36.67     14.84 o 
   4  12   5      184.79      185.41     19.89 o 
  -3  13   5      752.87      665.87    139.46 o 
  -2  13   5       63.75       76.12     16.03 o 
  -1  13   5      285.90      306.82     20.90 o 
   0  13   5        5.05        9.19      8.95 o 
   1  13   5      294.95      333.74     21.63 o 
   2  13   5       54.28       72.88     16.02 o 
   3  13   5      891.37      956.46     73.47 o 
   0   0   6     1940.19     2608.99    171.26 o 
   1   0   6     8253.03     8382.26    274.49 o 
   2   0   6       12.06       26.22      2.77 o 
   3   0   6     1208.35     1106.47     52.97 o 
   4   0   6     4046.73     4342.44    160.72 o 
   5   0   6      576.30      577.94     26.66 o 
   6   0   6      315.45      330.20     19.20 o 
   7   0   6        2.71       -0.18     10.59 o 
   8   0   6      104.75       88.39     14.67 o 
  -8   1   6     1336.93     1346.37     56.99 o 
  -7   1   6      705.07      719.34     35.52 o 
  -6   1   6      817.97      859.06     38.18 o 
  -5   1   6     2075.35     2118.16     81.69 o 
  -4   1   6     1317.79     1321.19     47.03 o 
  -3   1   6     4014.35     4310.37    504.49 o 
  -2   1   6     1726.46     1601.19    170.85 o 
  -1   1   6     4590.01     4497.71    135.39 o 
   0   1   6     8330.73     8991.78    344.56 o 
   1   1   6     4604.11     4663.84    122.33 o 
   2   1   6     1543.97     1537.26     51.16 o 
   3   1   6     4300.94     4562.15    162.77 o 
   4   1   6     1021.92     1017.03     44.99 o 
   5   1   6     2130.55     2142.02    100.11 o 
   6   1   6      859.08      909.10     47.02 o 
   7   1   6      790.34      796.34     37.52 o 
   8   1   6     1382.47     1349.22     56.55 o 
  -8   2   6      227.11      251.45     19.04 o 
  -7   2   6     1697.03     1768.32     68.74 o 
  -6   2   6       76.56       74.99     10.72 o 
  -5   2   6      706.21      711.02     30.39 o 
  -4   2   6     2915.64     2829.56    284.32 o 
  -3   2   6     1136.28     1300.96     66.87 o 
  -2   2   6     7332.31     8149.03    316.43 o 
  -1   2   6     1535.74     1455.03     50.76 o 
   0   2   6     1056.44     1170.12     32.25 o 
   1   2   6     1273.58     1236.25     35.78 o 
   2   2   6     7149.99     7444.09    251.95 o 
   3   2   6     1213.60     1298.76     50.09 o 
   4   2   6     3091.70     3083.77    110.47 o 
   5   2   6      644.06      639.74     29.20 o 
   6   2   6       68.59       64.01     10.23 o 
   7   2   6     1592.66     1590.22     66.19 o 
   8   2   6      136.24      140.83     20.61 o 
  -8   3   6      434.22      393.94     24.61 o 
  -7   3   6       73.12       87.58     14.81 o 
  -6   3   6     2604.14     2941.92    160.87 o 
  -5   3   6      502.62      562.83     42.21 o 
  -4   3   6     1589.63     1624.04    116.02 o 
  -3   3   6     3387.11     3796.91    202.06 o 
  -2   3   6     3002.26     3424.55    112.06 o 
  -1   3   6     6516.70     6807.50    180.70 o 
   0   3   6     6519.65     6478.99    172.76 o 
   1   3   6     6561.20     6734.54    180.70 o 
   2   3   6     3279.69     3396.78     99.18 o 
   3   3   6     3482.76     3524.21     96.11 o 
   4   3   6     1739.04     1767.27     77.78 o 
   5   3   6      561.57      556.68     25.49 o 
   6   3   6     2292.27     2241.66     90.45 o 
   7   3   6       41.31       48.10     11.18 o 
   8   3   6      400.38      356.81     23.94 o 
  -8   4   6       11.02       15.69     10.08 o 
  -7   4   6      263.59      279.49     19.43 o 
  -5   4   6      972.42     1042.96     88.68 o 
  -4   4   6     1439.87     1490.96     83.65 o 
  -3   4   6     3013.32     3148.81     96.69 o 
  -2   4   6      977.46     1064.78     36.96 o 
  -1   4   6     2673.38     2722.40     68.45 o 
   0   4   6      562.42      508.65     16.82 o 
   1   4   6     2366.35     2369.57     63.26 o 
   2   4   6     1045.61     1072.19     32.47 o 
   3   4   6     3074.54     2992.84     89.51 o 
   4   4   6     1487.64     1530.61     51.43 o 
   5   4   6      903.99      926.51     39.84 o 
   6   4   6      639.73      661.49     30.79 o 
   7   4   6      223.24      229.03     17.54 o 
   8   4   6        0.11        4.98     11.84 o 
  -8   5   6      232.58      234.08     24.79 o 
  -7   5   6      483.94      575.25     67.39 o 
  -6   5   6      427.87      478.42     58.58 o 
  -5   5   6     1173.50     1272.67    125.95 o 
  -4   5   6     2846.33     2850.73    114.47 o 
  -3   5   6      750.77      803.10     28.10 o 
  -2   5   6     4223.61     4321.52    154.03 o 
  -1   5   6     6536.66     6492.23    166.48 o 
   0   5   6      219.19      211.04      7.51 o 
   1   5   6     6049.67     5956.92    166.29 o 
   2   5   6     3861.16     3963.72    108.65 o 
   3   5   6      728.82      756.26     24.74 o 
   4   5   6     2992.46     3172.02     99.91 o 
   5   5   6     1238.99     1241.93     49.63 o 
   6   5   6      570.97      586.69     36.16 o 
   7   5   6      556.09      588.99     36.70 o 
   8   5   6      260.00      258.58     24.48 o 
  -8   6   6      312.22      313.32     27.36 o 
  -7   6   6      209.65      202.99     21.55 o 
  -6   6   6      399.85      350.61     33.78 o 
  -5   6   6      226.13      235.86     22.41 o 
  -4   6   6      705.30      719.33     32.62 o 
  -3   6   6     1208.96     1215.39     42.34 o 
  -2   6   6     2258.17     2169.22     58.53 o 
  -1   6   6     2180.33     2069.71     56.65 o 
   0   6   6      693.71      693.58     22.24 o 
   1   6   6     2154.51     2090.60     61.96 o 
   2   6   6     1821.93     1755.14     52.49 o 
   3   6   6     1225.19     1228.19     37.48 o 
   4   6   6      771.22      799.62     28.19 o 
   5   6   6      442.76      481.19     36.57 o 
   6   6   6      297.58      292.43     23.84 o 
   7   6   6      287.11      263.47     22.87 o 
   8   6   6      243.54      240.12     24.80 o 
  -7   7   6      187.89      191.25     21.23 o 
  -6   7   6      885.47      959.31     64.43 o 
  -5   7   6      956.90      873.29     36.44 o 
  -4   7   6      808.05      833.84     32.33 o 
  -3   7   6      627.62      646.15     24.27 o 
  -2   7   6      319.54      297.52     15.64 o 
  -1   7   6     1275.65     1256.49     35.85 o 
   0   7   6     2865.16     2723.27     73.85 o 
   1   7   6     1293.74     1294.25     39.34 o 
   2   7   6      491.99      476.85     21.86 o 
   3   7   6      620.48      619.85     24.19 o 
   4   7   6      973.89      967.31     32.85 o 
   5   7   6      797.41      786.54     36.06 o 
   6   7   6      777.17      829.16     66.32 o 
   7   7   6      162.66      147.89     29.22 o 
  -7   8   6      242.78      189.92     22.19 o 
  -6   8   6      950.74      989.55     53.02 o 
  -5   8   6     1510.45     1437.90     58.00 o 
  -4   8   6      375.61      377.44     17.43 o 
  -3   8   6     2516.13     2439.04     82.40 o 
  -2   8   6      525.13      517.58     21.37 o 
  -1   8   6      700.09      677.51     20.77 o 
   0   8   6      901.25      857.17     27.79 o 
   1   8   6      555.41      501.83     19.67 o 
   2   8   6      574.14      565.89     19.23 o 
   3   8   6     2551.87     2480.67     93.57 o 
   5   8   6     1426.54     1398.53     71.06 o 
   6   8   6      979.47      948.20     74.59 o 
   7   8   6      291.48      259.92     33.60 o 
  -6   9   6       83.00       70.95     13.04 o 
  -5   9   6     1275.15     1283.71     53.53 o 
  -4   9   6     1405.20     1321.59     47.97 o 
  -3   9   6      413.80      380.16     19.50 o 
  -2   9   6     1506.04     1416.92     56.12 o 
  -1   9   6     3156.53     3209.78    103.56 o 
   0   9   6       37.35       37.18      5.64 o 
   1   9   6     2924.44     2987.11    103.74 o 
   2   9   6     1352.73     1324.47     70.05 o 
   3   9   6      499.58      435.70     26.39 o 
   4   9   6     1476.11     1415.51     55.81 o 
   5   9   6     1320.42     1304.36     65.81 o 
   6   9   6       76.79       84.69     22.77 o 
  -6  10   6      163.05      168.23     16.53 o 
  -5  10   6      198.54      231.03     18.08 o 
  -4  10   6      706.28      681.42     26.75 o 
  -3  10   6      657.40      637.61     30.50 o 
  -2  10   6     2505.77     2451.38     90.60 o 
  -1  10   6      635.67      651.62     25.22 o 
   0  10   6       55.51       51.98      7.51 o 
   1  10   6      604.84      566.57     36.69 o 
   2  10   6     2099.50     2075.40    112.64 o 
   3  10   6      654.37      662.13     38.52 o 
   4  10   6      675.02      639.84     30.78 o 
   5  10   6      256.54      275.40     17.79 o 
   6  10   6      182.09      193.08     19.99 o 
  -5  11   6       95.66      100.00     17.83 o 
  -4  11   6      442.36      469.79     26.33 o 
  -3  11   6      324.99      326.44     26.31 o 
  -2  11   6      430.38      422.66     27.26 o 
  -1  11   6      506.23      495.32     26.16 o 
   0  11   6     1690.78     1776.22     62.07 o 
   1  11   6      539.30      541.26     26.59 o 
   2  11   6      343.72      331.88     27.64 o 
   3  11   6      366.65      351.61     26.52 o 
   4  11   6      551.67      555.92     33.45 o 
   5  11   6      124.03      140.39     16.05 o 
  -4  12   6      344.59      352.49     27.30 o 
  -3  12   6      529.67      560.32     50.13 o 
  -2  12   6      530.46      329.17    130.03 o 
  -1  12   6      270.92      298.74     31.39 o 
   0  12   6      348.63      364.51     17.33 o 
   1  12   6      343.22      355.52     21.82 o 
   2  12   6      675.13      676.01     50.98 o 
   3  12   6      516.80      568.11     53.40 o 
   4  12   6      335.53      333.04     27.61 o 
  -2  13   6      306.65      333.18     26.06 o 
  -1  13   6      928.74      987.90     44.10 o 
   0  13   6       23.86       14.57      9.49 o 
   1  13   6      944.29      988.07     44.54 o 
   2  13   6      264.06      295.28     25.65 o 
   1   0   7      127.70      106.57      5.52 o 
   2   0   7     5138.22     5061.35    147.85 o 
   3   0   7       41.61       47.13      5.56 o 
   4   0   7     3728.39     3701.23    138.13 o 
   5   0   7      898.91      861.08     36.73 o 
   6   0   7       23.38       17.75      9.18 o 
   7   0   7     1377.45     1438.04     58.89 o 
   8   0   7      290.27      279.01     20.96 o 
  -8   1   7      145.05      148.36     16.64 o 
  -7   1   7      209.41      223.78     17.16 o 
  -6   1   7      836.58      840.32     38.06 o 
  -5   1   7     1913.58     1996.05     72.41 o 
  -4   1   7     1075.37     1074.91     50.22 o 
  -3   1   7     5414.39     5960.11    753.88 o 
  -2   1   7     1874.49     1988.58     60.73 o 
  -1   1   7     2235.93     2511.57    161.78 o 
   0   1   7    11823.19    13367.35    354.61 o 
   1   1   7     2796.24     2981.17     77.52 o 
   2   1   7     2111.06     2116.86     61.07 o 
   3   1   7     5511.54     5765.78    262.25 o 
   4   1   7      976.08      962.24     40.54 o 
   5   1   7     1723.92     1651.39     97.37 o 
   6   1   7      912.98      886.40     62.98 o 
   7   1   7      169.05      166.91     15.87 o 
   8   1   7      122.34      128.36     16.07 o 
  -8   2   7       48.28       42.54     13.85 o 
  -7   2   7      904.56      948.91     41.10 o 
  -6   2   7     1530.97     1597.41     67.52 o 
  -5   2   7      552.75      560.00     51.39 o 
  -4   2   7      612.96      527.34     27.69 o 
  -3   2   7     4734.32     5004.83    228.88 o 
  -2   2   7      636.47      672.01     21.77 o 
  -1   2   7     6159.30     6761.12    174.55 o 
   0   2   7     7853.21     8502.40    226.77 o 
   1   2   7     6179.82     6420.23    175.60 o 
   2   2   7      573.40      554.45     19.38 o 
   3   2   7     4256.74     4187.08    169.26 o 
   4   2   7      491.75      510.92     29.02 o 
   5   2   7      528.46      530.08     25.53 o 
   6   2   7     1586.09     1553.19     61.72 o 
   7   2   7      843.82      818.78     38.98 o 
   8   2   7       56.88       41.20     12.84 o 
  -8   3   7      140.73      133.16     16.70 o 
  -7   3   7      439.44      479.57     31.26 o 
  -6   3   7      706.82      740.67     59.63 o 
  -5   3   7      740.77      760.92     44.63 o 
  -4   3   7      493.63      496.41     26.46 o 
  -1   3   7     5067.91     5307.92    143.64 o 
   0   3   7     7263.21     7614.00    203.15 o 
   1   3   7     5349.68     5440.21    143.68 o 
   2   3   7     1204.43     1206.50     49.10 o 
   3   3   7      230.64      215.64      9.39 o 
   4   3   7      581.15      589.46     21.53 o 
   5   3   7      609.29      587.09     30.57 o 
   6   3   7      719.50      710.49     32.47 o 
   7   3   7      417.22      432.16     25.62 o 
   8   3   7      214.86      229.94     23.74 o 
  -8   4   7      105.13      125.85     29.93 o 
  -7   4   7      204.09      240.17     32.99 o 
  -6   4   7       36.49       42.18     12.18 o 
  -5   4   7      521.51      555.09     59.61 o 
  -4   4   7     1376.45     1420.94    113.53 o 
  -3   4   7     2004.02     2226.89     63.50 o 
  -2   4   7     5471.90     5661.91    169.40 o 
  -1   4   7      806.74      764.40     23.90 o 
   0   4   7      558.50      595.38     21.76 o 
   1   4   7      628.87      585.04     17.09 o 
   2   4   7     4941.16     4824.46    152.06 o 
   3   4   7     1950.64     2003.98     62.30 o 
   4   4   7     1439.75     1467.04     49.55 o 
   5   4   7      535.35      524.52     25.36 o 
   6   4   7       16.68       18.46      9.52 o 
   7   4   7      344.98      334.72     27.54 o 
   8   4   7      161.13      172.36     17.33 o 
  -8   5   7       13.77       11.69     15.73 o 
  -7   5   7      136.73      146.15     26.54 o 
  -6   5   7      170.42      191.01     30.58 o 
  -5   5   7      419.48      433.43     37.45 o 
  -4   5   7      992.19     1011.12     44.88 o 
  -3   5   7     1368.07     1434.25     51.34 o 
  -2   5   7     2625.08     2601.35     86.16 o 
  -1   5   7      557.85      510.66     17.17 o 
   0   5   7    10753.00    10853.25    268.31 o 
   1   5   7      659.33      634.70     15.97 o 
   2   5   7     2584.52     2588.75     76.76 o 
   3   5   7     1531.35     1577.15     45.89 o 
   4   5   7     1167.86     1164.80     34.57 o 
   5   5   7      330.88      351.05     20.39 o 
   6   5   7      308.75      305.03     19.09 o 
   7   5   7      213.82      218.06     20.60 o 
   8   5   7        0.95        2.90     18.45 o 
  -7   6   7      401.91      469.68     51.10 o 
  -6   6   7      748.70      767.67     79.88 o 
  -5   6   7      159.09      148.13     12.80 o 
  -4   6   7       61.20       69.50      8.90 o 
  -3   6   7     3245.49     3326.56    111.21 o 
  -2   6   7     1419.68     1362.11     44.27 o 
  -1   6   7     2002.92     1939.27     56.26 o 
   0   6   7     2241.70     2079.42     56.88 o 
   1   6   7     2223.48     2181.81     56.29 o 
   2   6   7     1560.87     1547.89     44.41 o 
   3   6   7     3385.72     3400.64     98.85 o 
   4   6   7       18.05       18.47      6.23 o 
   5   6   7      183.22      163.04     16.18 o 
   6   6   7      696.54      691.45     40.85 o 
   7   6   7      421.90      465.46     32.12 o 
  -7   7   7      215.91      263.34     24.18 o 
  -6   7   7       70.49       83.22     15.42 o 
  -5   7   7      710.11      704.86     33.01 o 
  -4   7   7      626.95      654.00     25.08 o 
  -3   7   7      117.12      110.35      8.53 o 
  -2   7   7     1117.69     1087.68     34.36 o 
  -1   7   7     2549.91     2488.06     69.71 o 
   0   7   7     1329.33     1320.22     37.02 o 
   1   7   7     2694.17     2669.00     86.02 o 
   2   7   7     1132.38     1089.71     38.63 o 
   3   7   7       88.46       87.42      8.30 o 
   4   7   7      563.27      579.87     24.34 o 
   5   7   7      740.92      781.88     34.11 o 
   6   7   7       59.29       71.53     14.73 o 
   7   7   7      142.69      142.74     29.17 o 
  -7   8   7      225.49      231.02     23.29 o 
  -6   8   7      239.51      237.39     24.19 o 
  -5   8   7      188.22      165.14     16.23 o 
  -4   8   7     1215.76     1247.95     46.22 o 
  -3   8   7      700.20      668.95     25.75 o 
  -2   8   7     1955.04     1955.74     66.27 o 
  -1   8   7     1099.51     1096.84     32.91 o 
   0   8   7      323.60      341.68     13.85 o 
   1   8   7     1260.00     1244.80     36.83 o 
   2   8   7     1939.99     1940.07     66.16 o 
   3   8   7      692.24      668.19     29.31 o 
   4   8   7     1366.47     1414.97     54.03 o 
   5   8   7      102.17       88.64     14.70 o 
   6   8   7      199.48      163.43     27.45 o 
   7   8   7      207.66      244.28     32.06 o 
  -6   9   7      538.89      551.65     28.91 o 
  -5   9   7      197.65      194.52     16.14 o 
  -4   9   7      464.45      420.79     19.43 o 
  -3   9   7      598.08      584.52     23.18 o 
  -2   9   7      910.82      925.16     38.66 o 
  -1   9   7      418.90      403.25     17.15 o 
   0   9   7     2483.55     2422.77     73.31 o 
   1   9   7      407.73      380.07     17.75 o 
   2   9   7      901.09      877.31     33.85 o 
   3   9   7      553.46      525.57     26.64 o 
   4   9   7      422.24      418.18     23.02 o 
   5   9   7      230.51      236.29     20.48 o 
   6   9   7      544.29      589.21     51.16 o 
  -5  10   7      368.06      370.84     22.59 o 
  -4  10   7      256.25      268.92     15.65 o 
  -3  10   7     2371.58     2301.40     92.17 o 
  -2  10   7     1259.80     1261.67     50.67 o 
  -1  10   7      172.56      171.19     12.13 o 
   0  10   7      208.67      195.67     12.18 o 
   1  10   7      241.80      255.01     20.91 o 
   2  10   7     1161.24     1155.31     63.80 o 
   3  10   7     2454.26     2413.24    116.14 o 
   4  10   7      221.23      238.18     17.82 o 
   5  10   7      363.06      369.35     21.15 o 
  -5  11   7      464.19      444.07     33.43 o 
  -4  11   7      486.00      484.34     25.66 o 
  -3  11   7       85.97       58.81     11.29 o 
  -2  11   7      678.79      659.87     39.24 o 
  -1  11   7     1074.30     1087.97     45.38 o 
   0  11   7       22.91       19.12     11.48 o 
   1  11   7     1008.55      987.27     45.00 o 
   2  11   7      689.37      676.91     39.71 o 
   3  11   7       73.69       49.97     14.95 o 
   4  11   7      476.50      446.85     36.82 o 
   5  11   7      506.18      525.75     42.90 o 
  -3  12   7      441.21      324.68    114.61 o 
  -2  12   7      537.82      548.80     51.67 o 
  -1  12   7      676.75      687.25     36.46 o 
   0  12   7       77.77       92.09      8.66 o 
   1  12   7      636.98      629.01     31.77 o 
   2  12   7      575.58      649.92     58.64 o 
   3  12   7      392.11      396.59     44.04 o 
  -2  13   7      334.53      332.54     27.81 o 
  -1  13   7       90.24       74.38     12.90 o 
   0  13   7     1587.19     1673.63     69.06 o 
   1  13   7      139.90      140.24     15.06 o 
   2  13   7      364.05      357.88     27.96 o 
   0   0   8     3184.03     3202.57    173.78 o 
   1   0   8      897.00     1088.73     33.44 o 
   2   0   8      560.83      479.17     15.93 o 
   3   0   8     1373.92     1399.65     54.46 o 
   4   0   8     1333.88     1343.64     75.06 o 
   5   0   8       10.84       11.97      8.32 o 
   6   0   8     4682.55     4766.18    178.31 o 
   7   0   8      554.87      568.61     30.01 o 
   8   0   8      664.87      613.81     33.12 o 
  -8   1   8      234.83      245.66     19.72 o 
  -7   1   8      718.77      736.41     34.54 o 
  -6   1   8      518.69      511.46     27.62 o 
  -5   1   8      941.43      963.81     50.74 o 
  -4   1   8     5736.40     5772.54    217.23 o 
  -3   1   8     5455.39     5764.04    500.53 o 
  -2   1   8     8240.91     8773.20    231.37 o 
  -1   1   8       77.06       69.16      6.30 o 
   0   1   8      871.50     1006.43     34.68 o 
   1   1   8       76.44       71.33      4.70 o 
   2   1   8     8382.73     8619.73    253.56 o 
   3   1   8     5331.11     5269.45    204.26 o 
   4   1   8     5696.80     5853.22    214.47 o 
   5   1   8      854.14      870.85     38.28 o 
   6   1   8      600.26      629.03     35.05 o 
   7   1   8      612.61      621.58     32.77 o 
   8   1   8       97.37      108.41     19.57 o 
  -8   2   8      642.84      648.53     33.68 o 
  -7   2   8      662.92      666.70     31.10 o 
  -6   2   8      960.67     1068.61     55.83 o 
  -5   2   8     1847.23     2016.28    131.45 o 
  -4   2   8      515.33      503.30     26.51 o 
  -3   2   8       80.63       84.93      7.68 o 
  -2   2   8       51.87       57.06      3.43 o 
  -1   2   8     6566.37     6975.99    172.10 o 
   0   2   8      309.98      288.05     10.03 o 
   1   2   8     6902.60     6910.99    185.02 o 
   2   2   8       15.23       27.86      4.58 o 
   3   2   8       69.69       77.90      4.62 o 
   4   2   8      400.57      429.31     22.00 o 
   5   2   8     1752.34     1749.34     68.91 o 
   6   2   8     1014.28     1071.08     45.05 o 
   7   2   8      540.65      556.52     30.27 o 
   8   2   8      679.51      660.98     32.65 o 
  -8   3   8      887.66      920.93     87.25 o 
  -7   3   8      453.22      292.99     86.35 o 
  -5   3   8      773.69      839.00    103.62 o 
  -4   3   8      315.58      335.16     30.16 o 
  -3   3   8     4140.73     4225.80    209.02 o 
  -2   3   8     1712.21     1719.62     70.61 o 
  -1   3   8     1933.88     1939.00     51.64 o 
   0   3   8      282.22      280.98      9.97 o 
   1   3   8     1886.02     1837.53     51.59 o 
   2   3   8     1406.91     1417.01     49.89 o 
   3   3   8     4086.87     3930.82    119.05 o 
   4   3   8      174.62      164.27     14.67 o 
   5   3   8      904.36      932.00     38.05 o 
   6   3   8      179.55      184.47     15.10 o 
   7   3   8      602.41      596.47     34.94 o 
   8   3   8     1069.80     1033.44     44.88 o 
  -8   4   8      270.59      349.77     42.30 o 
  -7   4   8      110.73      114.89     17.71 o 
  -6   4   8     1244.99     1399.56     78.72 o 
  -5   4   8      126.48      123.84     15.24 o 
  -4   4   8     1424.97     1435.07     64.74 o 
  -3   4   8     1148.68     1261.60     49.54 o 
  -2   4   8      571.00      546.72     17.69 o 
  -1   4   8       56.76       66.32      4.67 o 
   0   4   8     4537.88     4306.27    126.62 o 
   1   4   8      121.27      113.35      9.60 o 
   2   4   8      535.20      489.64     17.72 o 
   3   4   8     1092.50     1105.89     32.79 o 
   4   4   8     1137.17     1194.63     43.30 o 
   5   4   8      146.99      152.40     16.15 o 
   6   4   8     1166.80     1211.14     52.33 o 
   7   4   8       75.80       79.54     13.32 o 
   8   4   8      226.33      245.70     20.41 o 
  -8   5   8      944.45     1021.12     91.55 o 
  -7   5   8       80.51       90.47     17.76 o 
  -6   5   8      125.56      142.35     24.14 o 
  -5   5   8      434.97      406.47     23.80 o 
  -4   5   8     1627.90     1706.19    103.86 o 
  -3   5   8     3190.35     3376.41    107.15 o 
  -2   5   8     4538.99     4423.12    154.78 o 
  -1   5   8      462.67      463.69     15.28 o 
   0   5   8        8.33       14.88      3.40 o 
   1   5   8      482.15      511.76     14.06 o 
   2   5   8     5014.86     5020.48    140.16 o 
   3   5   8     2833.51     2978.09     92.42 o 
   4   5   8     1642.60     1673.03     50.85 o 
   5   5   8      289.66      272.88     19.03 o 
   6   5   8      101.60      106.40     12.77 o 
   7   5   8       44.05       56.74     15.75 o 
   8   5   8      863.41      883.12     52.96 o 
  -7   6   8      838.54      907.58     90.62 o 
  -6   6   8      673.33      716.86     44.29 o 
  -5   6   8     1246.51     1194.72     48.45 o 
  -4   6   8      829.95      832.17     37.76 o 
  -3   6   8       45.96       52.08      6.76 o 
  -2   6   8      536.11      532.97     18.32 o 
  -1   6   8     3842.92     3699.48    105.13 o 
   0   6   8      219.13      192.20      8.74 o 
   1   6   8     4201.18     4083.31     97.56 o 
   2   6   8      504.69      494.58     20.12 o 
   3   6   8       42.19       48.48      6.59 o 
   4   6   8      937.41      947.07     32.97 o 
   5   6   8     1092.56     1124.75     59.26 o 
   6   6   8      861.77      857.46     44.62 o 
   7   6   8      896.35      927.21     51.62 o 
  -7   7   8      225.03      253.32     24.43 o 
  -6   7   8      253.38      255.95     27.34 o 
  -5   7   8     1374.83     1339.97     58.08 o 
  -4   7   8      267.82      269.70     19.44 o 
  -3   7   8     3782.71     3724.60    121.75 o 
  -2   7   8      617.63      593.78     22.94 o 
  -1   7   8     1677.57     1631.83     46.40 o 
   0   7   8      256.82      263.49     10.46 o 
   1   7   8     1756.76     1735.92     57.66 o 
   2   7   8      589.42      563.87     22.65 o 
   3   7   8     3629.14     3646.97    121.70 o 
   4   7   8      153.46      163.50     11.57 o 
   5   7   8     1540.83     1582.61     60.33 o 
   6   7   8      232.68      235.03     22.07 o 
   7   7   8      237.55      270.62     34.62 o 
  -6   8   8     1146.93     1141.73     60.94 o 
  -5   8   8      440.60      458.43     25.37 o 
  -4   8   8     1340.03     1330.90     44.88 o 
  -3   8   8        2.40        3.49      6.88 o 
  -2   8   8      593.15      592.22     22.74 o 
  -1   8   8      379.09      370.88     13.57 o 
   0   8   8     1902.48     1858.13     56.88 o 
   1   8   8      469.70      448.14     17.97 o 
   2   8   8      515.36      521.33     22.43 o 
   3   8   8       17.44        8.70      7.09 o 
   4   8   8     1205.65     1203.07     44.77 o 
   5   8   8      471.51      498.14     31.36 o 
   6   8   8     1269.53     1257.58     87.05 o 
  -6   9   8       11.74       16.55     12.22 o 
  -5   9   8      325.46      303.29     20.74 o 
  -4   9   8     1856.92     1855.79     63.21 o 
  -3   9   8      241.33      220.55     12.88 o 
  -2   9   8     1478.77     1439.50     63.56 o 
  -1   9   8       49.46       50.43      6.02 o 
   0   9   8       51.77       53.62      6.68 o 
   1   9   8       41.74       49.44      7.80 o 
   2   9   8     1767.11     1690.71     56.23 o 
   3   9   8      177.85      153.59     17.23 o 
   4   9   8     1795.99     1829.48     74.04 o 
   5   9   8      371.68      358.26     26.81 o 
   6   9   8        8.47       27.29     20.74 o 
  -5  10   8      632.62      647.19     33.74 o 
  -4  10   8      504.20      504.90     26.49 o 
  -3  10   8      159.48      144.91     13.55 o 
  -2  10   8       42.47       53.17     10.43 o 
  -1  10   8     1075.94     1098.76     40.61 o 
   0  10   8      482.96      498.27     21.05 o 
   1  10   8     1092.71     1128.09     58.74 o 
   2  10   8       21.39       28.28     13.28 o 
   3  10   8      113.45      116.02     18.57 o 
   4  10   8      544.49      505.51     26.34 o 
   5  10   8      591.43      594.18     29.63 o 
  -4  11   8      245.53      263.17     18.97 o 
  -3  11   8     2239.25     2292.31     87.85 o 
  -2  11   8       30.99       15.23     12.50 o 
  -1  11   8     1239.71     1200.16     48.91 o 
   0  11   8        2.51        2.26      6.99 o 
   1  11   8     1058.84     1007.33     46.51 o 
   2  11   8       53.70       46.09     14.37 o 
   3  11   8     2054.85     2071.88    109.50 o 
   4  11   8      196.89      221.69     28.59 o 
  -3  12   8      194.60      212.02     20.27 o 
  -2  12   8      617.46      577.63     36.93 o 
  -1  12   8      187.31      203.92     15.31 o 
   0  12   8     1255.74     1313.55     55.55 o 
   1  12   8      103.49      113.18     13.74 o 
   2  12   8      581.70      622.85     38.07 o 
   3  12   8      151.00      170.73     20.93 o 
  -1  13   8      103.09      125.40     14.29 o 
   0  13   8      105.56      116.83     15.13 o 
   1  13   8       84.39      105.22     14.06 o 
   1   0   9     3166.53     3599.69    106.73 o 
   2   0   9     5154.38     5068.74    135.92 o 
   3   0   9       26.51       21.80      4.82 o 
   4   0   9     4880.09     4870.41    183.10 o 
   5   0   9      382.53      354.48     24.17 o 
   6   0   9        5.74        4.77      9.94 o 
   7   0   9      631.86      661.11     33.26 o 
   8   0   9      797.57      894.10     42.10 o 
  -8   1   9      722.17      707.13     36.11 o 
  -7   1   9      837.19      865.06     51.25 o 
  -6   1   9     1468.52     1607.61     77.42 o 
  -5   1   9     1171.16     1179.85     59.17 o 
  -4   1   9      310.25      322.52     17.30 o 
  -3   1   9     1151.08     1282.36     71.52 o 
  -2   1   9      988.37      939.15     25.97 o 
  -1   1   9     7650.94     8222.23    336.44 o 
   0   1   9      979.68      892.02     25.66 o 
   1   1   9     7781.19     8387.91    251.46 o 
   2   1   9      952.75      882.83     28.69 o 
   3   1   9     1206.04     1255.48     43.65 o 
   5   1   9     1151.53     1163.72     48.07 o 
   6   1   9     1451.44     1503.31     86.58 o 
   7   1   9     1039.47      971.91     51.73 o 
   8   1   9      714.31      723.02     36.44 o 
  -8   2   9      156.46      167.57     21.63 o 
  -7   2   9      112.71      104.14     18.40 o 
  -6   2   9      223.20      207.66     31.90 o 
  -5   2   9     1962.75     2079.21    130.31 o 
  -4   2   9       65.61       73.97      9.81 o 
  -3   2   9     3727.05     3428.89    161.10 o 
  -2   2   9      580.89      610.23     20.65 o 
  -1   2   9      216.04      211.40      7.70 o 
   0   2   9     2100.25     2280.16     62.34 o 
   2   2   9      521.25      535.88     19.19 o 
   3   2   9     3870.65     3553.91    104.26 o 
   4   2   9       38.37       51.21     10.18 o 
   5   2   9     1727.37     1755.15     70.68 o 
   6   2   9      267.32      270.01     18.64 o 
   7   2   9      192.24      199.17     16.86 o 
   8   2   9      165.70      159.83     17.77 o 
  -8   3   9      134.10      132.71     20.39 o 
  -7   3   9     1747.58     1581.30     85.78 o 
  -6   3   9      454.46      450.90     37.68 o 
  -5   3   9     3516.12     3844.26    188.44 o 
  -4   3   9        8.13        8.26      6.81 o 
  -3   3   9       78.35       68.25      7.97 o 
  -2   3   9     2052.40     2117.48     60.89 o 
  -1   3   9     4459.78     4466.33    107.77 o 
   0   3   9     2508.29     2556.91     69.67 o 
   1   3   9     4186.40     4131.25    115.82 o 
   2   3   9     2175.26     2201.50     72.21 o 
   3   3   9       93.63       86.95      6.01 o 
   4   3   9       15.66       11.34      6.76 o 
   5   3   9     4079.63     4234.76    152.59 o 
   6   3   9      336.57      358.02     22.33 o 
   7   3   9     1829.79     1806.37     69.53 o 
   8   3   9      128.58      123.80     16.51 o 
  -8   4   9      595.30      765.44     63.82 o 
  -7   4   9      116.17      103.42     18.59 o 
  -6   4   9       66.54       67.60     19.42 o 
  -5   4   9       52.86       54.71     12.89 o 
  -4   4   9     3444.82     3516.58    212.91 o 
  -3   4   9       47.99       63.04      6.33 o 
  -2   4   9     3431.59     3424.64    102.95 o 
  -1   4   9        6.69        9.21      3.60 o 
   0   4   9        0.34        0.41      1.61 o 
   1   4   9       23.57       24.75      3.79 o 
   2   4   9     3622.21     3592.85    104.23 o 
   3   4   9       63.05       82.17      6.25 o 
   4   4   9     3562.14     3513.76    114.98 o 
   5   4   9       70.54       63.00     10.19 o 
   6   4   9       62.28       64.75     11.97 o 
   7   4   9      144.11      158.17     15.72 o 
   8   4   9      601.57      617.80     33.74 o 
  -7   5   9      574.07      608.01     37.94 o 
  -6   5   9     2880.28     3241.12    242.40 o 
  -5   5   9      444.87      445.90     35.30 o 
  -4   5   9      712.64      731.51     41.86 o 
  -3   5   9       65.06       69.23      7.14 o 
  -2   5   9      608.54      591.09     22.26 o 
  -1   5   9      552.41      518.57     16.10 o 
   0   5   9     2703.20     2623.04     71.60 o 
   1   5   9      535.16      499.38     14.70 o 
   2   5   9      576.93      576.70     20.03 o 
   3   5   9       81.71       90.95      7.63 o 
   4   5   9      640.93      641.56     22.52 o 
   5   5   9      374.83      377.10     22.16 o 
   6   5   9     2683.49     2802.34    112.56 o 
   7   5   9      505.57      504.73     36.98 o 
  -7   6   9      262.60      275.27     25.38 o 
  -6   6   9       72.23       88.64     16.53 o 
  -5   6   9      416.53      430.00     23.27 o 
  -4   6   9      693.80      679.59     31.48 o 
  -3   6   9     1940.65     1841.54     60.43 o 
  -2   6   9      692.89      700.39     21.64 o 
  -1   6   9      368.53      348.80     12.65 o 
   0   6   9      773.09      729.48     20.19 o 
   1   6   9      384.40      376.26     13.52 o 
   2   6   9      548.77      547.76     20.95 o 
   3   6   9     1710.62     1706.26     60.22 o 
   4   6   9      705.98      737.03     27.37 o 
   5   6   9      462.81      473.84     29.94 o 
   6   6   9       63.41       67.17     15.88 o 
   7   6   9      216.06      249.23     24.84 o 
  -7   7   9     1164.95     1209.57     97.69 o 
  -6   7   9      254.31      279.20     25.36 o 
  -5   7   9     1795.09     1941.89     98.67 o 
  -4   7   9      238.82      239.49     13.34 o 
  -3   7   9       81.76       83.36      8.44 o 
  -2   7   9      229.88      208.52     11.88 o 
  -1   7   9     2196.23     2182.64     57.64 o 
   0   7   9      197.97      224.59      9.82 o 
   1   7   9     2005.64     1967.60     63.08 o 
   2   7   9      161.18      154.21     10.55 o 
   3   7   9       75.32       71.85     10.15 o 
   4   7   9      228.23      222.27     13.76 o 
   5   7   9     1972.11     2067.66     79.98 o 
   6   7   9      259.67      286.84     25.59 o 
   7   7   9     1166.65     1118.69     84.67 o 
  -6   8   9        9.62        5.22     11.41 o 
  -5   8   9      114.32      129.51     13.46 o 
  -4   8   9     2004.16     2029.44     70.27 o 
  -3   8   9      196.12      187.93     12.58 o 
  -2   8   9     1410.74     1404.60     49.64 o 
  -1   8   9       83.63       76.58      6.01 o 
   0   8   9      313.03      300.92     13.33 o 
   1   8   9       83.02       65.38      7.10 o 
   2   8   9     1439.55     1425.06     49.60 o 
   3   8   9      224.15      236.03     19.65 o 
   4   8   9     2063.08     2088.78     81.29 o 
   5   8   9      108.36      113.56     16.50 o 
   6   8   9       14.46       27.10     21.51 o 
  -6   9   9     1462.14     1560.38     64.05 o 
  -5   9   9      234.13      215.00     16.89 o 
  -4   9   9      271.96      274.39     15.84 o 
  -3   9   9      264.94      257.63     14.98 o 
  -2   9   9      932.81      935.00     41.17 o 
  -1   9   9      194.98      192.25     14.61 o 
   0   9   9     2978.46     3007.49     90.75 o 
   1   9   9      116.00      122.57     10.45 o 
   2   9   9      964.74      965.88     35.54 o 
   3   9   9      298.10      236.76     31.74 o 
   4   9   9      176.69      188.33     27.22 o 
   5   9   9      201.31      183.57     22.56 o 
   6   9   9     1310.85     1441.04    107.87 o 
  -5  10   9      559.76      632.17     32.96 o 
  -4  10   9      564.63      589.80     37.68 o 
  -3  10   9     1081.52     1136.12     49.34 o 
  -2  10   9      302.29      297.53     19.56 o 
  -1  10   9      543.55      516.71     19.88 o 
   0  10   9      391.46      389.65     16.14 o 
   1  10   9      693.44      654.26     35.33 o 
   2  10   9      293.03      294.54     28.48 o 
   3  10   9     1196.91     1224.00    111.76 o 
   4  10   9      606.87      641.38     49.85 o 
   5  10   9      583.60      686.87     31.50 o 
  -4  11   9       22.84       39.42     11.89 o 
  -3  11   9      200.84      185.23     15.72 o 
  -2  11   9       26.25       19.65     10.33 o 
  -1  11   9     1576.15     1634.22     70.48 o 
   0  11   9       45.13       48.14      8.08 o 
   1  11   9     1809.60     1844.84     72.51 o 
   2  11   9       34.93       40.29     14.27 o 
   3  11   9      195.37      164.92     19.91 o 
   4  11   9       26.19       20.30     14.44 o 
  -3  12   9      474.24      489.70     33.34 o 
  -2  12   9      421.61      431.49     33.30 o 
  -1  12   9      177.16      191.90     15.91 o 
   0  12   9       12.39       18.16     10.17 o 
   1  12   9      182.65      188.21     16.25 o 
   2  12   9      451.14      473.77     32.10 o 
   3  12   9      467.19      485.97     33.96 o 
   0   0  10    12490.95    12572.17    474.45 o 
   1   0  10      767.13      846.86     27.03 o 
   2   0  10     2018.96     1985.21     50.37 o 
   3   0  10     1206.57     1259.33     43.65 o 
   4   0  10       21.11       20.18      7.32 o 
   5   0  10      178.67      184.48     18.28 o 
   6   0  10     1197.90     1183.15     63.75 o 
   7   0  10      103.08       83.76     17.36 o 
   8   0  10      552.10      586.94     40.76 o 
  -8   1  10      476.14      496.60     34.36 o 
  -7   1  10      561.07      588.51     78.49 o 
  -6   1  10      658.99      685.47     43.30 o 
  -5   1  10     1219.42     1198.60     60.84 o 
  -4   1  10     1814.66     1769.63     73.93 o 
  -2   1  10      468.60      411.32     13.35 o 
  -1   1  10     2631.34     2775.07     95.09 o 
   0   1  10        8.17       12.56      3.76 o 
   1   1  10     2026.61     2162.48     63.06 o 
   3   1  10      316.51      285.72     10.57 o 
   4   1  10     2204.54     2138.48     91.69 o 
   5   1  10     1227.17     1212.58     61.04 o 
   6   1  10      832.64      862.89     44.43 o 
   7   1  10      622.54      654.49     49.53 o 
   8   1  10      432.58      425.58     28.27 o 
  -8   2  10      351.64      355.16     32.82 o 
  -7   2  10      521.59      571.07     38.39 o 
  -6   2  10      207.97      212.17     20.35 o 
  -5   2  10     2578.52     2992.17    197.94 o 
  -4   2  10     1008.28      961.65     39.88 o 
  -3   2  10      349.70      349.20     17.27 o 
  -2   2  10      458.84      434.52     14.17 o 
  -1   2  10     2445.25     2324.54     64.71 o 
   0   2  10      410.25      463.65     14.96 o 
   1   2  10     2576.72     2408.76     64.79 o 
   2   2  10      480.85      450.86     15.99 o 
   3   2  10      346.05      357.22     13.60 o 
   4   2  10      955.74      967.95     50.23 o 
   5   2  10     2752.59     2893.36    135.46 o 
   6   2  10      170.53      190.50     16.64 o 
   7   2  10      554.08      607.75     31.02 o 
   8   2  10      436.42      461.61     27.76 o 
  -8   3  10       31.84       33.43     17.42 o 
  -7   3  10      477.16      555.62     49.53 o 
  -6   3  10      520.25      572.61     48.27 o 
  -5   3  10     1621.92     1684.77    129.26 o 
  -4   3  10     3647.13     3735.89    144.33 o 
  -3   3  10     3250.85     3302.17    122.05 o 
  -2   3  10     1916.43     1929.84     50.54 o 
  -1   3  10     1699.16     1716.06     42.66 o 
   0   3  10     1026.41     1013.04     29.15 o 
   1   3  10     1542.84     1575.38     45.80 o 
   2   3  10     2132.11     2150.52     67.77 o 
   3   3  10     3001.72     3162.27     95.15 o 
   4   3  10     3922.43     3942.14    147.28 o 
   5   3  10     1474.77     1479.21     76.94 o 
   6   3  10      510.89      498.13     37.62 o 
   7   3  10      392.86      395.19     25.24 o 
   8   3  10        5.63       26.80     13.73 o 
  -7   4  10      544.13      581.23     38.19 o 
  -6   4  10     1285.48     1368.10     97.30 o 
  -5   4  10      374.76      390.78     42.36 o 
  -4   4  10      233.01      238.00     19.71 o 
  -3   4  10      759.64      757.04     30.20 o 
  -2   4  10     2290.93     2276.53     62.91 o 
  -1   4  10      572.66      588.15     16.86 o 
   0   4  10     8608.12     8576.75    250.54 o 
   1   4  10      447.08      471.57     16.64 o 
   2   4  10     2357.27     2344.72     69.39 o 
   3   4  10      914.53      909.00     27.62 o 
   4   4  10      398.72      409.20     25.25 o 
   5   4  10      419.74      404.61     22.38 o 
   6   4  10     1399.10     1415.24     57.58 o 
   7   4  10      539.98      557.24     30.26 o 
  -7   5  10      336.33      363.14     38.87 o 
  -6   5  10      147.22      138.32     18.89 o 
  -5   5  10      163.67      174.02     14.83 o 
  -4   5  10     1880.56     1921.21     97.91 o 
  -3   5  10     1221.60     1323.00     59.84 o 
  -2   5  10     1875.21     1753.64     59.98 o 
  -1   5  10     3873.73     3738.60    100.63 o 
   0   5  10        3.37        3.20      4.23 o 
   1   5  10     3845.18     3693.28    100.57 o 
   2   5  10     1901.46     1789.88     54.20 o 
   3   5  10     1681.73     1741.46    104.25 o 
   4   5  10     1980.58     1972.88     66.37 o 
   5   5  10      203.14      216.80     15.61 o 
   6   5  10      139.30      166.50     26.45 o 
   7   5  10      278.49      310.97     37.30 o 
  -7   6  10      735.07      833.23     81.45 o 
  -6   6  10       66.50       64.88     16.58 o 
  -5   6  10     1282.02     1337.17     65.60 o 
  -4   6  10      563.20      514.55     29.17 o 
  -3   6  10      326.52      316.36     16.92 o 
  -2   6  10      737.84      700.20     22.00 o 
  -1   6  10     1992.85     1961.88     55.83 o 
   0   6  10       78.32       63.94      5.18 o 
   1   6  10     2099.30     2079.14     55.89 o 
   2   6  10      505.81      518.10     23.62 o 
   3   6  10      418.98      445.88     17.66 o 
   4   6  10      424.59      404.87     22.10 o 
   5   6  10     1128.11     1156.43     64.37 o 
   6   6  10       62.37       64.44     16.46 o 
   7   6  10      700.59      783.99     48.55 o 
  -6   7  10      230.13      265.46     43.65 o 
  -5   7  10      415.81      412.18     23.28 o 
  -4   7  10      626.01      643.33     26.44 o 
  -3   7  10     3564.43     3522.47    113.99 o 
  -2   7  10       34.23       38.25      9.93 o 
  -1   7  10      332.62      318.40     11.86 o 
   0   7  10      411.31      387.21     13.88 o 
   1   7  10      280.45      265.09     12.31 o 
   2   7  10      104.95       94.29      8.91 o 
   3   7  10     3334.68     3301.58    132.40 o 
   4   7  10      726.04      725.05     31.28 o 
   5   7  10      344.93      329.23     22.11 o 
   6   7  10      235.43      247.56     23.82 o 
  -6   8  10      893.53      930.70     41.28 o 
  -5   8  10      280.91      275.36     19.11 o 
  -4   8  10      263.24      244.19     14.15 o 
  -3   8  10      813.08      816.79     31.08 o 
  -2   8  10      634.20      662.64     26.05 o 
  -1   8  10      927.89      921.31     33.50 o 
   0   8  10     3115.81     3134.51     94.37 o 
   1   8  10      906.59      893.87     30.43 o 
   2   8  10      652.28      650.23     26.25 o 
   3   8  10      822.65      794.32     42.85 o 
   4   8  10      217.65      211.29     16.19 o 
   5   8  10      159.61      221.05     30.12 o 
   6   8  10      832.35      804.30     67.94 o 
  -5   9  10      338.74      380.88     24.19 o 
  -4   9  10      558.36      593.57     25.12 o 
  -3   9  10       93.70       95.54     10.26 o 
  -2   9  10     1106.67     1107.44     45.36 o 
  -1   9  10      483.32      502.74     17.60 o 
   0   9  10      406.35      401.79     16.61 o 
   1   9  10      367.61      366.08     19.73 o 
   2   9  10      998.53     1022.50     38.94 o 
   3   9  10       83.61       66.92     13.41 o 
   4   9  10      584.80      606.69     36.39 o 
   5   9  10      283.75      315.49     38.09 o 
  -5  10  10      311.18      328.61     22.86 o 
  -4  10  10      458.17      455.34     25.56 o 
  -3  10  10      116.72      111.28     13.08 o 
  -2  10  10      977.89      932.31     42.75 o 
  -1  10  10      951.81      951.76     32.02 o 
   0  10  10      668.97      691.22     26.89 o 
   1  10  10     1029.19     1028.36     61.70 o 
   2  10  10      857.90      858.48     34.53 o 
   3  10  10      138.60      135.78     20.03 o 
   4  10  10      496.25      502.44     46.59 o 
   5  10  10      398.85      423.43     43.42 o 
  -4  11  10      216.40      243.76     17.84 o 
  -3  11  10     1366.22     1410.19     59.09 o 
  -2  11  10       23.71        8.16      7.34 o 
  -1  11  10      112.10      117.39     12.79 o 
   0  11  10        8.83        8.20      7.27 o 
   1  11  10       56.74       63.13     12.24 o 
   2  11  10       19.03        5.71     14.18 o 
   3  11  10     1344.17     1411.14     73.81 o 
   4  11  10      182.24      198.81     21.08 o 
  -2  12  10      460.42      486.60     34.05 o 
  -1  12  10      254.75      292.15     20.41 o 
   0  12  10      644.19      704.53     33.97 o 
   1  12  10      248.65      286.98     21.51 o 
   2  12  10      474.39      494.46     33.84 o 
   1   0  11      706.76      686.04     22.79 o 
   2   0  11     2598.42     2616.50     65.95 o 
   3   0  11        7.08       12.07      5.78 o 
   4   0  11      540.47      544.05     25.80 o 
   5   0  11      611.58      583.80     34.74 o 
   6   0  11       20.20       15.21     13.26 o 
   7   0  11      484.72      490.55     35.64 o 
   8   0  11      326.51      324.61     29.43 o 
  -8   1  11      352.44      376.83     42.90 o 
  -7   1  11     1384.99     1466.50     73.30 o 
  -6   1  11      365.28      372.94     28.32 o 
  -5   1  11      466.65      466.71     30.22 o 
  -4   1  11     1086.75     1028.18     43.19 o 
  -3   1  11      804.34      753.82     35.43 o 
  -2   1  11     1380.74     1318.13     36.55 o 
  -1   1  11     1816.72     1678.10     58.91 o 
   0   1  11     3328.83     3262.79     88.60 o 
   1   1  11     1895.63     1754.41     48.01 o 
   2   1  11     1320.48     1269.00     40.19 o 
   3   1  11      624.84      590.24     21.00 o 
   4   1  11     1133.81     1059.13     53.06 o 
   5   1  11      429.20      433.34     29.52 o 
   6   1  11      387.43      358.77     27.21 o 
   7   1  11     1280.81     1337.71     71.75 o 
   8   1  11      346.15      357.95     32.02 o 
  -7   2  11       20.71       13.58     15.29 o 
  -6   2  11     2686.30     2677.23    129.16 o 
  -5   2  11       92.86       94.27     22.61 o 
  -4   2  11     1141.00     1159.03     45.13 o 
  -3   2  11     2478.81     2364.77     91.73 o 
  -2   2  11     1054.47     1081.75     32.07 o 
  -1   2  11      702.29      706.85     20.02 o 
   0   2  11     3173.44     3186.26     86.69 o 
   1   2  11      591.97      588.67     19.75 o 
   2   2  11     1166.45     1186.47     35.57 o 
   3   2  11     2499.56     2415.75     72.55 o 
   4   2  11     1003.13      979.07     62.36 o 
   5   2  11       31.92       22.97     12.33 o 
   6   2  11     2778.96     2784.84    155.62 o 
   7   2  11       41.45       33.72     17.10 o 
  -7   3  11      327.86      309.33     40.24 o 
  -6   3  11      592.29      641.20     52.77 o 
  -5   3  11     2109.47     2028.15     95.50 o 
  -4   3  11     2351.69     2358.47     84.87 o 
  -3   3  11      795.71      816.16     29.19 o 
  -2   3  11      845.84      789.60     22.06 o 
  -1   3  11     2278.01     2074.54     55.23 o 
   0   3  11      895.09      864.37     25.52 o 
   1   3  11     2409.84     2277.40     59.84 o 
   2   3  11      623.24      568.24     29.75 o 
   3   3  11      756.13      786.57     26.44 o 
   4   3  11     1983.16     2011.16     84.86 o 
   5   3  11     1899.72     1927.93     95.22 o 
   6   3  11      658.20      630.60     38.81 o 
   7   3  11      328.18      327.71     29.25 o 
  -7   4  11      496.65      470.82     35.95 o 
  -6   4  11      208.21      219.94     21.72 o 
  -5   4  11      643.23      643.57     38.84 o 
  -3   4  11      264.93      276.11     15.99 o 
  -2   4  11      439.51      427.52     13.62 o 
  -1   4  11     1497.97     1452.43     40.32 o 
   0   4  11        2.41        3.97      3.14 o 
   1   4  11     1429.97     1401.63     40.23 o 
   2   4  11      350.60      333.00     15.13 o 
   3   4  11      219.06      211.43     11.74 o 
   4   4  11      641.16      630.41     24.15 o 
   5   4  11      723.80      680.15     40.55 o 
   6   4  11      163.92      174.66     19.92 o 
   7   4  11      590.44      595.73     30.47 o 
  -7   5  11      331.02      409.92     34.27 o 
  -6   5  11     1361.17     1460.81    121.13 o 
  -5   5  11     1104.53     1153.40     65.00 o 
  -4   5  11     1026.07     1009.91     72.92 o 
  -3   5  11     4627.88     4696.90    159.67 o 
  -2   5  11     1279.31     1210.49     37.99 o 
  -1   5  11     1337.94     1346.58     39.63 o 
   0   5  11     3807.25     3703.90    100.49 o 
   1   5  11     1436.93     1456.23     39.76 o 
   2   5  11     1217.62     1187.28     37.94 o 
   3   5  11     4951.32     5029.93    159.90 o 
   4   5  11     1140.31     1159.54     39.65 o 
   5   5  11     1231.01     1257.48     61.60 o 
   6   5  11     1470.80     1550.74    112.82 o 
   7   5  11      419.23      474.54     35.14 o 
  -7   6  11       36.20       21.55     17.30 o 
  -6   6  11      786.64      813.09     48.95 o 
  -5   6  11      364.78      377.53     22.64 o 
  -4   6  11        6.54        7.35      8.93 o 
  -3   6  11     2134.50     2104.84     73.17 o 
  -2   6  11     1120.98     1059.06     38.30 o 
  -1   6  11      822.05      786.70     22.89 o 
   0   6  11     1619.93     1602.60     41.82 o 
   1   6  11      697.30      695.05     22.46 o 
   2   6  11     1090.53     1067.41     37.94 o 
   3   6  11     2224.25     2222.28     73.34 o 
   4   6  11       39.33       40.83     12.72 o 
   5   6  11      406.57      471.53     45.93 o 
   6   6  11      932.10     1063.56     74.46 o 
   7   6  11       52.72       77.74     19.17 o 
  -6   7  11        4.59       -2.88     15.48 o 
  -5   7  11      710.57      736.65     43.60 o 
  -4   7  11      598.28      644.29     24.64 o 
  -3   7  11      112.54      104.53      9.71 o 
  -2   7  11      760.40      754.43     29.58 o 
  -1   7  11     2529.97     2470.10     67.25 o 
   0   7  11       73.34       86.17      6.73 o 
   1   7  11     2439.20     2390.98     73.60 o 
   2   7  11      770.14      800.30     30.02 o 
   3   7  11       84.83       87.90     11.56 o 
   4   7  11      493.78      549.92     29.04 o 
   5   7  11      620.17      637.78     40.58 o 
   6   7  11       15.80       21.50     23.89 o 
  -6   8  11      136.66      132.52     15.95 o 
  -5   8  11     1101.58     1085.61     47.17 o 
  -4   8  11      613.49      605.83     25.50 o 
  -3   8  11      141.03      138.62     11.44 o 
  -2   8  11      656.25      629.31     26.15 o 
  -1   8  11     1080.12     1059.45     41.19 o 
   0   8  11      427.63      396.95     16.34 o 
   1   8  11     1250.77     1218.23     37.43 o 
   2   8  11      733.98      677.09     26.48 o 
   3   8  11      215.63      173.34     32.32 o 
   4   8  11      619.00      617.28     29.84 o 
   5   8  11     1078.43     1093.89     58.69 o 
  -5   9  11      308.25      322.41     22.07 o 
  -4   9  11      466.79      504.96     22.66 o 
  -3   9  11     1645.12     1682.32     59.45 o 
  -2   9  11       92.16       99.96     12.36 o 
  -1   9  11      112.36      119.66      8.44 o 
   0   9  11     1321.46     1398.65     44.52 o 
   1   9  11       74.53       85.53      8.85 o 
   2   9  11      174.32      174.80     12.07 o 
   3   9  11     1764.30     1742.59     83.97 o 
   4   9  11      549.10      452.74     45.64 o 
   5   9  11      397.45      362.96     40.92 o 
  -4  10  11       92.55       84.80     13.07 o 
  -3  10  11      317.02      331.59     21.38 o 
  -2  10  11      280.86      294.91     20.77 o 
  -1  10  11      637.02      631.32     22.60 o 
   0  10  11      186.42      223.01     12.37 o 
   1  10  11      474.89      494.19     53.21 o 
   2  10  11      342.66      340.41     24.41 o 
   3  10  11      288.48      285.56     26.38 o 
   4  10  11      128.42      144.28     17.92 o 
  -3  11  11       29.92       39.56     12.50 o 
  -2  11  11      532.15      418.03     90.63 o 
  -1  11  11      527.83      558.69     28.85 o 
   0  11  11      160.29      140.29     10.54 o 
   1  11  11      497.25      537.71     28.84 o 
   2  11  11      514.23      545.26     34.64 o 
   3  11  11       39.94       39.05     15.49 o 
  -1  12  11      295.52      332.68     21.49 o 
   0  12  11      278.30      270.50     19.20 o 
   1  12  11      266.49      292.41     21.10 o 
   0   0  12     1927.13     1973.22     77.58 o 
   1   0  12      384.23      356.73     12.82 o 
   2   0  12      300.34      283.75     11.69 o 
   3   0  12     9457.76     9388.47    273.88 o 
   4   0  12      193.96      200.14     14.70 o 
   5   0  12      731.07      741.01     42.82 o 
   6   0  12       88.05       85.79     16.30 o 
   7   0  12      373.76      370.73     47.30 o 
  -7   1  12      516.22      532.78     36.63 o 
  -6   1  12      735.67      754.07     67.21 o 
  -5   1  12      704.73      662.72     36.27 o 
  -4   1  12      361.75      356.16     20.34 o 
  -3   1  12      511.14      477.25     19.21 o 
  -2   1  12     1033.48      973.65     29.71 o 
  -1   1  12     2981.21     2910.47     97.93 o 
   0   1  12      405.44      366.62     14.36 o 
   1   1  12     2935.71     2903.61     79.33 o 
   2   1  12     1145.95     1083.87     29.83 o 
   3   1  12      455.24      440.64     16.78 o 
   4   1  12      415.46      409.18     26.62 o 
   5   1  12      497.00      492.12     35.41 o 
   6   1  12      635.09      631.82     41.57 o 
   7   1  12      470.29      521.74     36.65 o 
  -7   2  12      215.96      197.27     23.40 o 
  -6   2  12      130.86      137.23     19.10 o 
  -5   2  12       47.34       24.31     21.20 o 
  -4   2  12     1485.81     1457.71     57.82 o 
  -3   2  12       84.78       73.59     10.69 o 
  -2   2  12     5590.48     5462.17    138.63 o 
  -1   2  12     1783.57     1807.74     48.60 o 
   0   2  12      649.68      700.49     21.64 o 
   1   2  12     1612.27     1662.50     48.42 o 
   2   2  12     5160.61     4806.81    152.07 o 
   3   2  12       53.47       49.87      6.11 o 
   4   2  12     1403.10     1405.16     71.47 o 
   5   2  12       53.18       45.71     13.48 o 
   6   2  12      127.97      120.17     18.46 o 
   7   2  12      220.43      242.59     24.58 o 
  -7   3  12      511.94      494.41     52.57 o 
  -6   3  12      454.11      357.86    141.07 o 
  -5   3  12      566.44      420.71    159.08 o 
  -4   3  12      588.82      604.98     27.22 o 
  -3   3  12      744.96      744.74     31.21 o 
  -2   3  12     1285.89     1211.06     33.14 o 
  -1   3  12     1387.80     1292.50     34.75 o 
   0   3  12     3371.25     3247.75     88.52 o 
   1   3  12     1408.32     1357.28     41.18 o 
   2   3  12     1108.32     1047.89     40.32 o 
   3   3  12      938.71      980.03     28.98 o 
   4   3  12      518.85      504.54     26.53 o 
   5   3  12      649.59      577.47     50.05 o 
   6   3  12      605.85      550.58     48.74 o 
   7   3  12      550.77      589.88     53.51 o 
  -7   4  12      191.32      205.09     24.00 o 
  -6   4  12       91.78      107.82     17.75 o 
  -5   4  12      371.21      383.01     21.95 o 
  -4   4  12      319.81      323.20     19.01 o 
  -3   4  12     4205.09     4058.87    129.61 o 
  -2   4  12       36.14       37.00      4.80 o 
  -1   4  12      735.48      701.23     20.12 o 
   0   4  12        9.89        8.26      4.27 o 
   1   4  12      583.15      564.57     19.69 o 
   2   4  12       19.13       17.21      5.87 o 
   3   4  12     3850.03     3823.47    116.72 o 
   4   4  12      291.82      276.86     14.26 o 
   5   4  12      314.20      313.75     27.18 o 
   6   4  12       54.18       77.51     16.78 o 
   7   4  12      259.16      272.51     25.79 o 
  -7   5  12      139.47      160.84     22.15 o 
  -6   5  12      449.82      502.93     33.71 o 
  -5   5  12      358.86      368.20     22.75 o 
  -4   5  12     1550.08     1532.12     57.60 o 
  -3   5  12      351.23      336.30     16.51 o 
  -2   5  12     2836.41     2837.20     77.75 o 
  -1   5  12     2808.37     2703.50     78.49 o 
   0   5  12      872.44      897.32     26.88 o 
   1   5  12     3021.94     3037.80     78.68 o 
   2   5  12     2833.19     2846.96     85.14 o 
   3   5  12      359.25      350.24     15.16 o 
   4   5  12     1339.75     1320.99     49.32 o 
   5   5  12      395.50      415.88     29.21 o 
   6   5  12      346.73      342.42     46.90 o 
   7   5  12      117.35      105.03     30.97 o 
  -6   6  12      145.78      143.65     22.00 o 
  -5   6  12      251.44      258.41     18.84 o 
  -4   6  12     2460.01     2386.61     99.36 o 
  -3   6  12      256.62      255.69     13.86 o 
  -2   6  12     5898.22     5874.27    203.16 o 
  -1   6  12     1128.67     1069.25     29.10 o 
   0   6  12       76.34       90.00      6.33 o 
   1   6  12      916.30      883.69     28.68 o 
   2   6  12     6558.24     6513.87    183.84 o 
   3   6  12      165.61      171.05     14.76 o 
   4   6  12     2678.70     2788.85    102.93 o 
   5   6  12      234.94      244.26     34.03 o 
   6   6  12      108.47      109.30     28.56 o 
  -6   7  12      506.79      565.13     38.67 o 
  -5   7  12       55.53       52.11     12.64 o 
  -4   7  12       78.85       78.37      8.39 o 
  -3   7  12      339.91      316.33     17.08 o 
  -2   7  12     1678.59     1693.76     60.31 o 
  -1   7  12      867.81      843.56     27.15 o 
   0   7  12     5715.55     5709.87    142.71 o 
   1   7  12      955.21      964.32     29.96 o 
   2   7  12     1804.39     1799.71     61.21 o 
   3   7  12      505.29      450.73     37.31 o 
   4   7  12       32.46       43.42     10.71 o 
   5   7  12       72.17       74.64     16.10 o 
   6   7  12      513.50      617.66     56.54 o 
  -5   8  12      665.46      641.45     36.38 o 
  -4   8  12     1174.60     1161.36     43.10 o 
  -3   8  12      795.10      793.77     32.47 o 
  -2   8  12      922.39      932.29     37.24 o 
  -1   8  12      185.59      173.03     10.66 o 
   0   8  12     1762.96     1736.54     54.25 o 
   1   8  12      229.40      245.68     13.15 o 
   2   8  12     1079.97     1086.20     37.88 o 
   3   8  12     1075.72      968.76     89.43 o 
   4   8  12     1234.47     1222.45     50.53 o 
   5   8  12      744.78      751.54     44.30 o 
  -5   9  12     1045.09     1044.30     46.31 o 
  -4   9  12       86.76       85.29     10.75 o 
  -3   9  12       46.99       47.63     11.30 o 
  -2   9  12      566.59      553.43     27.06 o 
  -1   9  12      906.22      946.56     32.24 o 
   0   9  12        2.84       10.70      6.86 o 
   1   9  12      945.20      983.83     32.72 o 
   2   9  12      510.15      486.69     23.06 o 
   3   9  12       39.39       18.50     13.97 o 
   4   9  12       39.82       29.86     14.55 o 
   5   9  12     1056.30      948.31     78.92 o 
  -4  10  12      747.39      762.66     35.37 o 
  -3  10  12      397.75      442.90     24.58 o 
  -2  10  12     1138.36     1134.61     49.60 o 
  -1  10  12      875.61      884.45     33.79 o 
   0  10  12      413.70      399.24     17.22 o 
   1  10  12      819.68      807.90     38.51 o 
   2  10  12     1142.89     1169.58     43.52 o 
   3  10  12      347.36      340.09     34.13 o 
   4  10  12      686.63      721.67     43.81 o 
  -3  11  12       70.78       84.94     13.94 o 
  -2  11  12      102.50      115.73     13.94 o 
  -1  11  12      270.69      284.19     17.10 o 
   0  11  12      983.43     1021.05     45.44 o 
   1  11  12      272.26      274.32     20.03 o 
   2  11  12       48.85       53.39     13.17 o 
   3  11  12       67.65       64.85     17.04 o 
   1   0  13     5970.36     5900.40    159.00 o 
   2   0  13       32.01       26.98      5.10 o 
   3   0  13      205.25      203.15     10.40 o 
   4   0  13       57.58       64.71     10.52 o 
   5   0  13     1190.13     1172.86     61.63 o 
   6   0  13        5.63        2.82     14.92 o 
   7   0  13      327.36      310.90     28.07 o 
  -7   1  13       94.96      104.33     19.20 o 
  -6   1  13        3.82       11.07     15.25 o 
  -5   1  13      405.77      390.96     28.95 o 
  -4   1  13     1914.19     1852.02     89.29 o 
  -3   1  13     3165.84     3077.86     98.51 o 
  -2   1  13     1929.53     1826.60     50.76 o 
  -1   1  13     1541.49     1499.29     44.84 o 
   0   1  13       94.37      113.58      7.76 o 
   1   1  13     1391.53     1373.37     40.54 o 
   2   1  13     1947.30     1808.76     50.72 o 
   3   1  13     2959.07     2846.26     88.19 o 
   4   1  13     1827.13     1801.55     88.61 o 
   5   1  13      404.07      377.42     28.52 o 
   6   1  13        1.56        5.39     14.07 o 
   7   1  13       68.82       67.79     18.15 o 
  -7   2  13       84.54       75.71     19.55 o 
  -6   2  13     1319.92     1314.81     65.31 o 
  -5   2  13      361.74      288.38     43.92 o 
  -4   2  13      627.90      645.71     29.96 o 
  -3   2  13      397.10      421.89     26.48 o 
  -2   2  13     1158.12     1087.57     31.71 o 
  -1   2  13       45.16       42.45      4.71 o 
   0   2  13     7199.34     7013.65    188.50 o 
   1   2  13       32.86       41.02      5.43 o 
   2   2  13     1092.22     1096.73     39.29 o 
   3   2  13      395.63      404.66     16.11 o 
   4   2  13      628.77      596.61     36.62 o 
   5   2  13      410.58      415.21     31.64 o 
   6   2  13     1165.24     1148.85     95.75 o 
   7   2  13       61.05       57.30     18.87 o 
  -7   3  13        8.11       -2.04      7.52 o 
  -6   3  13      280.71      252.34     24.90 o 
  -5   3  13      521.53      535.78     46.13 o 
  -4   3  13     1046.03     1015.94     43.44 o 
  -3   3  13     1458.13     1408.69     44.37 o 
  -2   3  13     3441.02     3367.52     92.02 o 
  -1   3  13      863.47      845.52     22.20 o 
   0   3  13       13.04       16.68      5.16 o 
   1   3  13      687.81      697.47     23.75 o 
   2   3  13     3559.52     3406.43    101.20 o 
   3   3  13     1170.47     1127.29     39.49 o 
   4   3  13     1057.81     1045.76     44.67 o 
   5   3  13      425.16      407.06     31.13 o 
   6   3  13      259.28      308.84     26.26 o 
   7   3  13       18.83       50.29     23.95 o 
  -7   4  13      870.97      974.65     53.69 o 
  -6   4  13       59.24       64.02     16.91 o 
  -5   4  13     1530.80     1604.77     63.94 o 
  -4   4  13      378.05      367.64     21.01 o 
  -3   4  13      797.21      790.35     30.61 o 
  -2   4  13       26.06       28.54      5.25 o 
  -1   4  13     4568.38     4451.89    121.65 o 
   0   4  13      420.64      428.13     15.28 o 
   1   4  13     4595.40     4533.13    121.66 o 
   2   4  13       42.19       44.53      6.85 o 
   3   4  13      848.75      853.56     28.13 o 
   4   4  13      330.93      327.25     16.44 o 
   5   4  13     1499.42     1501.42     78.13 o 
   6   4  13       23.11       20.16     15.48 o 
   7   4  13      769.86      861.30     52.90 o 
  -6   5  13        2.16       -1.90     15.28 o 
  -5   5  13      166.50      155.13     14.97 o 
  -4   5  13      591.29      618.64     27.58 o 
  -3   5  13     2778.37     2763.85     86.81 o 
  -2   5  13     1599.21     1541.54     42.09 o 
  -1   5  13     1462.04     1436.08     39.97 o 
   0   5  13      291.53      278.76     13.18 o 
   1   5  13     1300.24     1344.84     39.79 o 
   2   5  13     1390.87     1389.80     46.11 o 
   3   5  13     2359.82     2435.17     78.00 o 
   4   5  13      438.61      453.33     21.77 o 
   5   5  13      121.74      151.60     18.61 o 
   6   5  13        1.73        0.69     24.37 o 
  -6   6  13     1370.65     1412.16     74.99 o 
  -5   6  13      430.53      425.07     25.03 o 
  -4   6  13     1564.37     1538.25     66.12 o 
  -3   6  13      142.96      145.58     10.97 o 
  -2   6  13      529.10      429.48     62.18 o 
  -1   6  13      190.65      171.88     10.05 o 
   0   6  13     1071.25     1033.68     28.62 o 
   1   6  13      280.32      270.20     11.61 o 
   2   6  13      254.35      241.80     17.09 o 
   3   6  13      137.49      142.15     13.42 o 
   4   6  13     1752.31     1758.90     67.88 o 
   5   6  13      439.27      424.75     47.17 o 
   6   6  13     1378.30     1539.38    109.20 o 
  -6   7  13       98.06       74.84     15.12 o 
  -5   7  13      212.42      217.01     17.95 o 
  -4   7  13     1636.11     1673.36     90.24 o 
  -3   7  13      207.59      190.94     13.44 o 
  -2   7  13     2426.23     2437.75     97.77 o 
  -1   7  13      129.24      135.83      8.53 o 
   0   7  13       68.77       75.55      6.60 o 
   1   7  13      151.33      154.98      9.11 o 
   2   7  13     2569.78     2552.00     85.63 o 
   3   7  13      239.44      252.58     17.78 o 
   4   7  13     2083.54     2165.10     82.21 o 
   5   7  13      197.58      218.06     21.93 o 
   6   7  13      109.96      112.60     28.87 o 
  -5   8  13      628.52      670.03     34.85 o 
  -4   8  13      338.81      319.37     17.71 o 
  -3   8  13       15.05       17.40      8.88 o 
  -2   8  13      248.69      238.49     14.39 o 
  -1   8  13     2551.37     2628.61     78.44 o 
   0   8  13      290.65      329.49     15.25 o 
   1   8  13     2448.58     2461.46     77.58 o 
   2   8  13      179.21      167.22     13.20 o 
   3   8  13       19.55       17.16     10.76 o 
   4   8  13      348.83      336.48     21.54 o 
   5   8  13      838.55      902.05     49.77 o 
  -4   9  13      212.98      181.47     13.36 o 
  -3   9  13     1884.39     1818.31     74.48 o 
  -2   9  13      106.33       98.58     12.58 o 
  -1   9  13      854.56      822.37     30.50 o 
   0   9  13       12.27       12.51      7.05 o 
   1   9  13     1148.83     1077.83     36.96 o 
   2   9  13       87.36       87.92     11.06 o 
   3   9  13     1952.86     1885.77     92.24 o 
   4   9  13      158.90      157.99     19.17 o 
  -3  10  13       83.80       69.91     13.22 o 
  -2  10  13      433.37      427.78     25.18 o 
  -1  10  13     1073.27     1116.26     42.36 o 
   0  10  13      725.86      784.82     27.77 o 
   1  10  13     1148.82     1146.59     48.55 o 
   2  10  13      451.30      491.55     28.10 o 
   3  10  13       92.91       62.03     30.96 o 
  -2  11  13     1772.73     1863.06     76.09 o 
  -1  11  13       19.62       15.44     11.34 o 
   0  11  13      159.36      147.03     14.70 o 
   1  11  13       19.07       20.29     12.11 o 
   2  11  13     1690.33     1762.84     75.41 o 
   0   0  14     1528.79     1487.87     60.13 o 
   1   0  14     2019.41     1984.39     55.56 o 
   2   0  14      110.06      109.43      7.36 o 
   3   0  14     2165.69     2087.29     63.68 o 
   4   0  14      448.46      423.60     23.16 o 
   5   0  14      935.05      937.45     51.83 o 
   6   0  14      190.09      185.65     21.71 o 
   7   0  14      144.63      168.51     22.43 o 
  -7   1  14      397.71      390.33     33.18 o 
  -6   1  14      713.79      681.42     41.67 o 
  -5   1  14      596.36      620.69     41.11 o 
  -4   1  14      266.27      272.40     22.22 o 
  -3   1  14      240.58      223.77     11.07 o 
  -2   1  14     1827.66     1783.40     50.44 o 
  -1   1  14     1949.82     1915.15     63.32 o 
   0   1  14     4484.19     4500.89    134.29 o 
   1   1  14     2249.88     2221.14     58.26 o 
   2   1  14     1838.37     1809.13     50.37 o 
   3   1  14      142.32      142.88      9.45 o 
   4   1  14      277.46      253.32     22.38 o 
   5   1  14      783.48      817.56     60.02 o 
   6   1  14      620.85      617.85     47.27 o 
   7   1  14      401.09      445.80     64.64 o 
  -7   2  14       28.82       35.61     17.74 o 
  -6   2  14       55.80       46.39     16.90 o 
  -5   2  14      694.42      662.50     42.44 o 
  -4   2  14     3321.57     3205.54    124.74 o 
  -3   2  14       32.25       28.78      8.96 o 
  -2   2  14     1530.46     1455.38     46.02 o 
  -1   2  14      985.12      972.34     28.11 o 
   0   2  14      199.03      219.59     10.57 o 
   1   2  14      918.49      891.33     27.90 o 
   2   2  14     1571.09     1521.73     52.41 o 
   3   2  14       42.01       43.27      6.71 o 
   4   2  14     3489.73     3329.96    152.87 o 
   5   2  14      792.10      803.51     74.33 o 
   6   2  14       80.00       77.71     17.65 o 
   7   2  14       34.32       29.82     19.70 o 
  -6   3  14      822.49      906.01     51.84 o 
  -5   3  14      568.41      609.27     50.76 o 
  -4   3  14      447.68      425.18     23.65 o 
  -3   3  14       92.48       95.61      8.41 o 
  -2   3  14      987.95      954.52     28.04 o 
  -1   3  14      227.66      214.60     11.21 o 
   0   3  14     5716.70     5723.78    168.87 o 
   1   3  14      120.17      117.18      9.62 o 
   2   3  14      903.82      917.36     49.22 o 
   3   3  14      126.68      128.99      8.97 o 
   4   3  14      433.76      469.17     24.78 o 
   5   3  14      473.72      448.58     47.60 o 
   6   3  14      866.43      893.27     51.92 o 
  -6   4  14      140.61      132.12     22.70 o 
  -5   4  14      831.48      841.84     39.64 o 
  -4   4  14       13.37        8.40     10.04 o 
  -3   4  14     3197.23     3180.77    112.73 o 
  -2   4  14     1054.13     1052.13     30.49 o 
  -1   4  14     4071.58     3965.76    115.06 o 
   0   4  14     4622.73     4570.14    123.95 o 
   1   4  14     4550.03     4516.88    115.38 o 
   2   4  14      965.83      983.58     33.53 o 
   3   4  14     3514.19     3569.63    102.10 o 
   4   4  14       32.97       30.03      7.04 o 
   5   4  14      928.59      954.75     83.53 o 
   6   4  14       96.27       73.03     18.18 o 
  -6   5  14      250.41      211.79     23.30 o 
  -5   5  14     1112.76     1104.89     49.74 o 
  -4   5  14      373.22      357.41     20.50 o 
  -3   5  14      263.48      244.73     15.58 o 
  -2   5  14      249.12      240.72     10.87 o 
  -1   5  14      431.24      419.70     15.61 o 
   0   5  14      573.16      569.48     19.28 o 
   2   5  14      112.06      136.71     25.70 o 
   3   5  14      350.90      354.15     15.07 o 
   4   5  14      258.84      250.69     15.65 o 
   5   5  14     1222.66     1239.32     62.26 o 
   6   5  14      186.13      154.91     32.34 o 
  -6   6  14       10.84       15.70     16.48 o 
  -5   6  14      428.95      429.22     25.57 o 
  -4   6  14      745.35      723.00     34.63 o 
  -3   6  14     1368.33     1332.59     47.43 o 
  -2   6  14      718.08      683.47     24.01 o 
  -1   6  14      472.29      479.48     16.13 o 
   0   6  14      140.42      141.18      8.12 o 
   1   6  14      373.91      381.95     15.40 o 
   2   6  14      958.84      913.66     27.56 o 
   3   6  14     1295.29     1296.19     55.18 o 
   4   6  14      733.21      764.37     35.01 o 
   5   6  14      382.21      404.71     46.95 o 
   6   6  14        3.44       39.83     27.30 o 
  -5   7  14      311.53      275.28     20.44 o 
  -4   7  14      916.40      889.45     39.70 o 
  -3   7  14      343.40      348.34     19.04 o 
  -2   7  14      182.52      191.08     14.85 o 
  -1   7  14      698.11      712.98     25.66 o 
   0   7  14      895.73      907.73     25.98 o 
   1   7  14      730.79      732.76     25.43 o 
   2   7  14      127.90      145.28     12.33 o 
   3   7  14      424.43      440.72     23.82 o 
   4   7  14      806.73      810.59     38.51 o 
   5   7  14      234.22      263.04     25.87 o 
  -5   8  14      214.68      241.23     19.90 o 
  -4   8  14       10.60       11.92      8.75 o 
  -3   8  14     1881.83     1863.11     62.21 o 
  -2   8  14      558.17      572.80     23.45 o 
  -1   8  14      442.02      450.57     19.19 o 
   0   8  14     1668.95     1678.95     53.00 o 
   1   8  14      504.37      512.95     20.23 o 
   2   8  14      455.65      440.50     22.72 o 
   3   8  14     1565.84     1630.25     71.36 o 
   4   8  14       21.21       31.54     11.59 o 
   5   8  14      187.92      210.60     23.03 o 
  -4   9  14       14.86       13.48      9.70 o 
  -3   9  14      276.32      259.38     19.18 o 
  -2   9  14      461.76      448.28     25.22 o 
  -1   9  14     2220.15     2249.41     72.03 o 
   0   9  14      680.29      730.55     26.27 o 
   1   9  14     2415.88     2405.27     72.00 o 
   2   9  14      461.80      458.93     22.63 o 
   3   9  14      264.05      234.02     32.52 o 
   4   9  14       43.19       57.46     15.35 o 
  -3  10  14      476.57      502.29     28.36 o 
  -2  10  14      458.02      546.54     44.96 o 
  -1  10  14      108.28      105.93     11.79 o 
   0  10  14       67.45       76.60      8.96 o 
   1  10  14       65.31       57.15     11.27 o 
   2  10  14      534.67      553.11     28.99 o 
   3  10  14      511.54      568.03     49.44 o 
   0  11  14     1850.01     1802.01     74.58 o 
   1   0  15     3682.31     3711.57    101.35 o 
   2   0  15     2131.22     2132.01     65.15 o 
   3   0  15      755.26      687.24     24.20 o 
   4   0  15      210.44      233.98     17.22 o 
   5   0  15      453.55      474.24     34.39 o 
   6   0  15      155.43      153.38     22.11 o 
  -6   1  15      472.90      455.39     35.66 o 
  -5   1  15      626.51      635.43     43.78 o 
  -4   1  15      526.83      507.86     32.69 o 
  -3   1  15     1689.10     1585.80     51.25 o 
  -2   1  15      392.48      373.32     15.12 o 
  -1   1  15     1289.02     1252.57     35.13 o 
   0   1  15      761.14      749.19     25.88 o 
   1   1  15     1156.53     1135.58     34.93 o 
   2   1  15      525.96      478.77     15.52 o 
   3   1  15     1836.95     1727.45     51.70 o 
   4   1  15      538.46      516.04     27.02 o 
   5   1  15      519.55      531.85     36.70 o 
   6   1  15      512.02      544.49     36.72 o 
  -6   2  15      526.27      528.49     56.86 o 
  -5   2  15      887.51      869.40     47.98 o 
  -4   2  15      154.09      141.39     14.42 o 
  -3   2  15     1650.56     1538.38     62.45 o 
  -2   2  15      901.31      860.84     28.90 o 
  -1   2  15      911.27      683.84     81.06 o 
   0   2  15     1657.22     1653.64     47.23 o 
   1   2  15      810.96      775.12     29.03 o 
   2   2  15      942.47      876.86     26.23 o 
   3   2  15     1412.69     1410.62     45.86 o 
   4   2  15      199.52      195.78     19.66 o 
   5   2  15      774.33      769.88     46.40 o 
   6   2  15      547.35      556.89     37.12 o 
  -6   3  15      293.08      328.27     29.05 o 
  -5   3  15      585.81      586.71     36.68 o 
  -4   3  15     1231.52     1202.12     52.21 o 
  -3   3  15      379.92      363.21     18.08 o 
  -2   3  15      571.08      557.50     18.61 o 
  -1   3  15     1310.85     1245.84     36.49 o 
   0   3  15      196.24      204.07     11.90 o 
   1   3  15     1527.68     1523.21     40.16 o 
   2   3  15      585.01      537.21     20.87 o 
   3   3  15      436.95      430.60     17.31 o 
   4   3  15     1316.61     1346.58     74.78 o 
   6   3  15      281.26      274.68     27.34 o 
  -6   4  15      245.67      225.71     25.44 o 
  -5   4  15      807.78      812.35     39.58 o 
  -4   4  15      685.77      688.15     32.62 o 
  -3   4  15      615.39      590.75     25.13 o 
  -2   4  15     1169.09     1150.19     34.34 o 
  -1   4  15     1547.24     1549.24     45.56 o 
   0   4  15       37.98       35.87      6.47 o 
   1   4  15     1594.97     1634.42     45.66 o 
   2   4  15     1200.21     1181.81     37.99 o 
   3   4  15      631.44      637.92     23.06 o 
   4   4  15      625.37      639.44     26.68 o 
   5   4  15      922.69      930.80     50.14 o 
   6   4  15      281.10      264.92     26.15 o 
  -6   5  15      889.76      908.79     55.20 o 
  -5   5  15      140.43      141.24     15.69 o 
  -4   5  15      513.06      496.64     27.55 o 
  -3   5  15       62.87       74.26      9.55 o 
  -2   5  15       87.60       90.82      7.30 o 
  -1   5  15      162.09      170.52      9.39 o 
   0   5  15      313.70      306.18     13.42 o 
   1   5  15      127.58      136.96      8.67 o 
   2   5  15       89.39       96.93      9.16 o 
   3   5  15       80.30       95.95      9.46 o 
   4   5  15      508.24      537.49     27.51 o 
   5   5  15      198.85      223.71     34.92 o 
   6   5  15      949.02     1036.10     81.21 o 
  -5   6  15      459.44      449.02     26.84 o 
  -4   6  15       33.24       39.62     11.67 o 
  -3   6  15     1062.15     1064.13     38.74 o 
  -2   6  15     1653.08     1636.60     48.05 o 
  -1   6  15      721.15      691.15     21.56 o 
   0   6  15     3521.65     3493.10     95.74 o 
   1   6  15      599.04      586.80     20.97 o 
   2   6  15     1702.97     1752.89     53.19 o 
   3   6  15      971.57      983.36     38.65 o 
   4   6  15       27.80       29.64     10.92 o 
   5   6  15      466.07      452.08     50.30 o 
  -5   7  15      504.79      485.31     28.18 o 
  -4   7  15     1231.46     1221.34     52.60 o 
  -3   7  15      725.53      676.22     27.88 o 
  -2   7  15      876.86      853.52     31.34 o 
  -1   7  15      325.55      341.39     14.97 o 
   0   7  15      174.15      188.13      9.59 o 
   1   7  15      208.26      218.23     15.88 o 
   2   7  15      704.67      701.95     30.86 o 
   3   7  15      650.56      642.41     32.52 o 
   4   7  15     1186.29     1216.91     52.29 o 
   5   7  15      458.00      494.04     36.06 o 
  -4   8  15      210.18      216.12     18.21 o 
  -3   8  15      212.54      218.07     15.01 o 
  -2   8  15      618.41      611.86     30.03 o 
  -1   8  15      287.17      267.86     15.67 o 
   0   8  15      240.78      227.64     13.30 o 
   1   8  15      160.19      152.91     11.95 o 
   2   8  15      579.18      581.73     26.11 o 
   3   8  15      255.69      242.11     18.25 o 
   4   8  15      139.23      152.75     15.97 o 
  -3   9  15      508.23      516.43     27.56 o 
  -2   9  15      111.51      118.13     14.20 o 
  -1   9  15      771.55      788.42     26.44 o 
   0   9  15     1868.71     1997.81     62.65 o 
   1   9  15      653.04      643.86     26.53 o 
   2   9  15      135.02      150.94     13.27 o 
   3   9  15      421.21      456.12     27.52 o 
  -2  10  15      257.18      265.23     20.07 o 
  -1  10  15      267.08      276.51     20.83 o 
   0  10  15     1170.05     1185.38     39.29 o 
   1  10  15      317.01      344.60     19.73 o 
   2  10  15      339.38      355.11     19.83 o 
   0   0  16     2148.01     2082.64     82.94 o 
   1   0  16       12.89       19.70      6.20 o 
   2   0  16     1847.33     1719.55     53.53 o 
   3   0  16       10.25        7.31      6.31 o 
   4   0  16       14.65       25.97     11.45 o 
   5   0  16       42.26       39.11     17.15 o 
   6   0  16     1021.49     1045.65     59.44 o 
  -6   1  16      340.18      329.35     30.08 o 
  -5   1  16      574.45      552.09     37.86 o 
  -4   1  16      835.08      877.25     48.52 o 
  -3   1  16     1386.42     1324.70     41.94 o 
  -2   1  16     1772.00     1740.90     45.64 o 
  -1   1  16     1225.55     1184.79     32.02 o 
   0   1  16      226.20      221.00     12.40 o 
   1   1  16      960.69      932.46     31.45 o 
   2   1  16     1472.28     1438.11     45.05 o 
   3   1  16     1356.58     1299.03     42.14 o 
   4   1  16      840.93      862.65     39.97 o 
   5   1  16      657.75      635.43     38.50 o 
   6   1  16      368.00      388.90     30.96 o 
  -6   2  16        5.68        0.93      6.51 o 
  -5   2  16     1314.24     1337.67     70.92 o 
  -4   2  16      627.29      622.15     32.67 o 
  -3   2  16      171.14      152.04     14.87 o 
  -2   2  16     1330.84     1339.32     46.11 o 
  -1   2  16     2343.62     2336.46     76.38 o 
   0   2  16     1096.44     1110.75     33.21 o 
   1   2  16     2098.53     2127.75     61.50 o 
   2   2  16     1614.75     1576.08     42.28 o 
   3   2  16      188.79      178.67     10.87 o 
   4   2  16      832.90      783.85     55.78 o 
   5   2  16     1366.22     1350.33     69.80 o 
   6   2  16        0.55       12.95     17.01 o 
  -6   3  16      501.19      480.73     36.76 o 
  -5   3  16      322.09      304.95     26.64 o 
  -4   3  16       76.08       72.70     12.94 o 
  -3   3  16      650.87      678.52     27.79 o 
  -2   3  16      616.94      598.65     20.37 o 
  -1   3  16       44.23       48.65      6.87 o 
   0   3  16       18.00       19.25      5.92 o 
   1   3  16      115.32      118.48      8.02 o 
   2   3  16      733.51      655.35     41.91 o 
   3   3  16      712.65      717.55     25.49 o 
   4   3  16      105.36      120.61     13.70 o 
   5   3  16      336.03      383.99     31.19 o 
   6   3  16      454.55      490.80     36.36 o 
  -5   4  16      847.79      887.72     41.16 o 
  -4   4  16      373.52      367.26     23.29 o 
  -3   4  16      670.37      671.12     29.06 o 
  -2   4  16      398.40      379.24     14.89 o 
  -1   4  16      110.99      112.02      8.50 o 
   0   4  16      136.04      145.65      9.29 o 
   1   4  16      103.81      111.77      8.20 o 
   2   4  16      406.71      393.97     17.29 o 
   3   4  16      786.73      791.53     26.73 o 
   4   4  16      385.08      384.15     18.87 o 
   5   4  16      884.55      861.51     50.27 o 
  -5   5  16      473.75      448.91     26.62 o 
  -4   5  16     1454.12     1423.55     62.50 o 
  -3   5  16     1167.67     1119.87     41.81 o 
  -2   5  16     1138.65     1089.87     33.07 o 
  -1   5  16      677.11      630.53     19.79 o 
   0   5  16      346.43      325.74     14.11 o 
   1   5  16      503.61      493.86     19.30 o 
   2   5  16     1123.56     1115.43     36.65 o 
   3   5  16     1148.39     1148.89     37.83 o 
   4   5  16     1519.23     1578.94     54.18 o 
   5   5  16      455.96      478.50     52.15 o 
  -5   6  16      483.08      504.75     29.13 o 
  -4   6  16      587.26      570.24     31.14 o 
  -3   6  16      206.40      187.80     13.75 o 
  -2   6  16      198.72      205.67     10.18 o 
  -1   6  16     1818.31     1813.52     52.47 o 
   0   6  16      291.22      270.82     12.99 o 
   1   6  16     1804.08     1871.81     52.48 o 
   2   6  16      127.47      136.67     11.27 o 
   3   6  16      179.40      178.10     13.71 o 
   4   6  16      592.87      598.45     30.37 o 
   5   6  16      408.52      493.31     51.98 o 
  -4   7  16      112.26      116.05     16.11 o 
  -3   7  16      542.01      549.73     25.66 o 
  -2   7  16      419.96      423.76     19.26 o 
  -1   7  16      477.74      503.56     18.92 o 
   0   7  16      179.27      197.91     10.37 o 
   1   7  16      511.42      534.00     24.03 o 
   2   7  16      443.09      465.23     22.18 o 
   3   7  16      708.46      752.11     55.79 o 
   4   7  16      150.93      159.24     15.29 o 
  -3   8  16      111.13      121.95     12.61 o 
  -2   8  16      795.43      803.74     33.95 o 
  -1   8  16      166.30      167.76     11.16 o 
   0   8  16     1161.83     1269.94     46.29 o 
   1   8  16      150.07      147.43     16.80 o 
   2   8  16      800.73      828.78     33.58 o 
   3   8  16      139.09      151.08     16.66 o 
  -2   9  16      591.01      537.98     34.19 o 
  -1   9  16      430.33      460.59     19.14 o 
   0   9  16        2.14        6.63      7.87 o 
   1   9  16      365.03      407.75     23.00 o 
   2   9  16      470.75      494.86     24.56 o 
   1   0  17      435.96      388.87     15.56 o 
   2   0  17     2531.63     2356.45     72.21 o 
   3   0  17     1826.24     1758.24     55.14 o 
   4   0  17     2935.09     2934.38    115.15 o 
   5   0  17      151.42      150.19     21.35 o 
   6   0  17       87.16       91.33     21.54 o 
  -6   1  17      416.66      421.56     33.88 o 
  -5   1  17      228.14      239.09     25.00 o 
  -4   1  17      113.23      105.32     17.22 o 
  -3   1  17      104.57       98.00      8.54 o 
  -2   1  17      757.31      754.19     22.67 o 
  -1   1  17      635.89      623.60     19.67 o 
   0   1  17     1890.55     1931.36     60.22 o 
   1   1  17      646.74      643.14     21.56 o 
   2   1  17      622.37      622.45     22.02 o 
   3   1  17       79.79       68.04      8.66 o 
   4   1  17       44.91       48.21     12.37 o 
   5   1  17      213.16      229.25     24.66 o 
   6   1  17      306.64      353.31     53.29 o 
  -5   2  17      727.82      760.02     46.22 o 
  -4   2  17       26.40       10.83     12.05 o 
  -3   2  17     2401.24     2383.99     96.03 o 
  -2   2  17      221.71      209.87     12.14 o 
  -1   2  17      884.49      870.40     37.20 o 
   0   2  17      221.29      228.28     13.31 o 
   1   2  17     1086.91     1084.19     30.86 o 
   2   2  17      256.76      245.69     11.07 o 
   3   2  17     2521.01     2505.87     75.88 o 
   4   2  17       33.47       40.25     14.91 o 
   5   2  17      785.16      734.30     46.27 o 
  -5   3  17      573.96      505.91     58.18 o 
  -4   3  17        8.95       28.09     13.05 o 
  -3   3  17       17.79        6.13      6.92 o 
  -2   3  17      600.32      610.34     20.91 o 
  -1   3  17      862.99      818.24     23.39 o 
   0   3  17     2388.06     2339.27     65.66 o 
   1   3  17      761.04      759.75     25.29 o 
   2   3  17      633.73      629.45     26.44 o 
   3   3  17       22.57       20.29      8.06 o 
   4   3  17        2.97       -0.22     11.13 o 
   5   3  17      645.98      644.55     53.20 o 
  -5   4  17       69.99       74.30     15.78 o 
  -4   4  17     2121.07     2126.09     80.10 o 
  -3   4  17      528.59      546.58     23.70 o 
  -2   4  17     2008.76     1981.07     53.45 o 
  -1   4  17      626.02      619.52     22.13 o 
   0   4  17      276.17      262.38     13.13 o 
   1   4  17      683.28      708.50     22.45 o 
   2   4  17     1723.31     1736.12     58.44 o 
   3   4  17      515.80      525.42     21.90 o 
   4   4  17     1862.90     1873.11     68.41 o 
   5   4  17       69.54       61.98     18.10 o 
  -5   5  17      222.98      249.08     21.29 o 
  -4   5  17      216.96      216.76     18.39 o 
  -3   5  17      122.01      122.55     11.44 o 
  -2   5  17      485.19      481.77     17.95 o 
  -1   5  17      425.19      439.50     16.96 o 
   0   5  17     1183.24     1211.08     33.62 o 
   1   5  17      382.26      403.19     16.55 o 
   2   5  17      496.62      506.17     20.72 o 
   3   5  17      124.13      131.57     10.95 o 
   4   5  17      233.66      223.74     14.77 o 
   5   5  17      194.70      229.96     38.96 o 
  -4   6  17      193.22      201.48     18.36 o 
  -3   6  17     1771.27     1805.04     65.30 o 
  -2   6  17      362.02      374.42     18.79 o 
  -1   6  17      691.04      704.49     24.12 o 
   0   6  17      182.01      175.17     10.65 o 
   1   6  17      562.52      566.86     21.22 o 
   2   6  17      463.30      470.85     19.50 o 
   3   6  17     1824.11     1911.89     65.94 o 
   4   6  17      243.81      263.13     18.96 o 
  -3   7  17       19.46       14.86      9.77 o 
  -2   7  17       30.08       19.54     15.58 o 
  -1   7  17     1114.92     1200.54     36.18 o 
   0   7  17      168.97      179.63     10.66 o 
   1   7  17     1156.95     1168.88     44.28 o 
   2   7  17       49.38       64.62     17.67 o 
   3   7  17       18.84       16.64     10.67 o 
  -3   8  17      520.81      506.85     24.32 o 
  -2   8  17      823.84      845.00     41.49 o 
  -1   8  17      104.03       99.49     10.05 o 
   0   8  17      153.68      128.20     10.84 o 
   1   8  17      128.33      122.34     11.42 o 
   2   8  17      938.74      979.54     37.12 o 
   3   8  17      477.69      483.89     28.18 o 
  -1   9  17      147.17      155.59     11.44 o 
   0   9  17      589.12      650.36     24.98 o 
   1   9  17      191.83      177.54     14.99 o 
   0   0  18     2563.02     2542.72    100.61 o 
   1   0  18       83.19       80.27      8.19 o 
   2   0  18      594.07      600.18     22.30 o 
   3   0  18       11.46        5.78      7.49 o 
   4   0  18     1433.14     1400.10     59.49 o 
   5   0  18        0.74        0.97     16.37 o 
  -5   1  18      416.53      392.63     48.86 o 
  -4   1  18      161.00      165.49     21.16 o 
  -3   1  18     1616.09     1589.01     53.46 o 
  -2   1  18      227.54      231.36     12.09 o 
  -1   1  18      647.03      625.45     18.89 o 
   0   1  18      222.08      226.50     13.46 o 
   1   1  18      551.69      524.09     20.11 o 
   2   1  18      265.03      267.49     12.22 o 
   3   1  18     1832.69     1820.62     54.15 o 
   4   1  18      205.02      228.60     18.57 o 
   5   1  18      456.24      487.46     34.68 o 
  -5   2  18      493.67      556.07     30.49 o 
  -4   2  18      467.57      435.28     26.69 o 
  -3   2  18      139.18      142.15     15.87 o 
  -2   2  18      124.41      127.68     10.06 o 
  -1   2  18     2253.26     2221.20     63.44 o 
   0   2  18       24.11       29.25      8.22 o 
   1   2  18     2239.64     2285.44     63.54 o 
   2   2  18      201.70      207.54     12.08 o 
   3   2  18      137.12      153.71     11.35 o 
   4   2  18      497.06      471.46     26.86 o 
   5   2  18      364.22      393.87     49.33 o 
  -5   3  18      523.28      536.36     31.33 o 
  -4   3  18     1039.50     1029.74     56.25 o 
  -3   3  18     1902.27     1862.62     75.87 o 
  -2   3  18      692.21      690.95     22.97 o 
  -1   3  18      973.73      992.19     35.20 o 
   0   3  18      342.12      332.86     14.95 o 
   1   3  18     1143.06     1107.25     32.51 o 
   2   3  18      698.33      676.37     28.75 o 
   3   3  18     1891.55     1875.67     59.01 o 
   4   3  18     1091.80     1083.50     48.76 o 
   5   3  18      723.16      666.20     56.38 o 
  -4   4  18      890.45      918.73     41.02 o 
  -3   4  18       23.53       38.82      8.84 o 
  -2   4  18      345.01      347.03     15.60 o 
  -1   4  18      182.04      177.62     11.02 o 
   0   4  18     3006.43     3064.62     85.01 o 
   1   4  18      217.12      236.43     11.85 o 
   2   4  18      398.32      416.79     18.12 o 
   3   4  18       45.34       47.43      9.52 o 
   4   4  18      811.40      833.57     33.86 o 
  -4   5  18      721.82      734.34     35.20 o 
  -3   5  18      412.77      448.78     21.65 o 
  -2   5  18     1233.38     1215.62     38.39 o 
  -1   5  18      357.62      371.13     15.67 o 
   0   5  18      154.69      153.87      9.49 o 
   1   5  18      331.85      335.63     15.18 o 
   2   5  18     1434.03     1441.99     48.28 o 
   3   5  18      394.04      438.45     19.87 o 
   4   5  18      634.88      650.10     29.05 o 
  -3   6  18      181.29      192.58     13.93 o 
  -2   6  18       49.92       43.91      9.49 o 
  -1   6  18      693.88      701.52     26.67 o 
   0   6  18      501.28      508.80     19.46 o 
   1   6  18      863.06      889.34     39.03 o 
   2   6  18       26.58       25.14     11.00 o 
   3   6  18      149.56      143.72     13.88 o 
  -3   7  18     1658.60     1702.60     59.76 o 
  -2   7  18       97.47      101.15     11.38 o 
  -1   7  18      529.46      554.63     19.79 o 
   0   7  18       31.58       27.98      8.78 o 
   1   7  18      455.56      444.07     24.36 o 
   2   7  18      115.06      114.95     13.35 o 
   3   7  18     1535.20     1617.92     59.96 o 
  -1   8  18      229.06      237.86     14.03 o 
   0   8  18     1479.03     1614.61     52.16 o 
   1   8  18      209.56      215.25     14.40 o 
   1   0  19      399.63      394.95     15.17 o 
   2   0  19     1359.95     1290.25     38.39 o 
   3   0  19      365.70      337.32     16.46 o 
   4   0  19     2160.45     2125.01     86.51 o 
  -4   1  19      303.56      279.76     23.80 o 
  -3   1  19      178.37      152.16     11.98 o 
  -2   1  19      274.80      280.67     14.05 o 
  -1   1  19      573.75      588.91     19.54 o 
   0   1  19      859.99      889.13     38.03 o 
   1   1  19      593.37      615.51     21.28 o 
   2   1  19      356.91      358.98     14.34 o 
   3   1  19      215.78      217.39     12.92 o 
   4   1  19      415.23      414.05     25.11 o 
  -4   2  19      202.31      184.03     17.68 o 
  -3   2  19     1601.46     1557.57     56.02 o 
  -2   2  19      881.13      852.26     30.03 o 
  -1   2  19      592.53      530.70     23.01 o 
   0   2  19     1080.83     1098.42     33.73 o 
   1   2  19      505.77      491.12     19.10 o 
   2   2  19      923.37      879.01     30.65 o 
   3   2  19     1555.16     1539.71     50.10 o 
   4   2  19      152.03      147.17     17.09 o 
  -4   3  19      142.38      138.54     19.94 o 
  -3   3  19      301.98      313.50     22.82 o 
  -2   3  19      794.52      754.27     24.63 o 
  -1   3  19      578.39      615.97     22.19 o 
   0   3  19      631.10      632.83     22.28 o 
   1   3  19      626.84      662.97     22.39 o 
   2   3  19      813.29      737.93     32.39 o 
   3   3  19      374.07      364.61     17.63 o 
   4   3  19      175.44      182.22     21.38 o 
  -4   4  19      560.13      587.47     32.72 o 
  -3   4  19       13.83        7.40     12.28 o 
  -2   4  19     1228.75     1212.24     37.65 o 
  -1   4  19     1041.72     1027.22     36.05 o 
   0   4  19      654.62      676.11     23.23 o 
   1   4  19     1102.96     1093.38     33.07 o 
   2   4  19     1302.83     1338.16     47.61 o 
   3   4  19       23.87       18.67      9.26 o 
   4   4  19      652.13      661.41     33.37 o 
  -3   5  19      472.31      501.57     26.02 o 
  -2   5  19      312.06      320.40     15.23 o 
  -1   5  19      681.12      715.13     27.22 o 
   0   5  19     1834.22     1836.26     49.20 o 
   1   5  19      726.28      726.16     24.25 o 
   2   5  19      378.88      403.95     18.60 o 
   3   5  19      417.40      447.71     20.89 o 
  -3   6  19      722.36      765.11     32.36 o 
  -2   6  19      413.80      434.55     19.73 o 
  -1   6  19      465.47      480.26     18.50 o 
   0   6  19      897.01      930.16     27.81 o 
   1   6  19      423.60      430.69     20.80 o 
   2   6  19      379.67      407.09     22.28 o 
   3   6  19      749.52      790.53     33.05 o 
  -1   7  19      813.12      870.08     27.58 o 
   0   7  19      158.51      166.51     12.26 o 
   1   7  19      730.38      779.45     30.38 o 
   0   0  20     2394.04     2434.62     97.36 o 
   1   0  20      377.47      390.93     15.23 o 
   2   0  20      330.96      324.51     14.83 o 
   3   0  20     1112.97     1209.88     44.91 o 
   4   0  20        0.84       -7.94     13.03 o 
  -4   1  20      677.27      711.72     36.48 o 
  -3   1  20       64.73       57.54      8.87 o 
  -2   1  20       85.36       97.09      9.16 o 
  -1   1  20     1434.46     1455.39     44.21 o 
   0   1  20      484.40      532.34     22.21 o 
   1   1  20     1536.42     1554.67     44.40 o 
   2   1  20      153.29      166.53     12.06 o 
   3   1  20       24.85       25.15      8.90 o 
   4   1  20      707.64      711.48     36.24 o 
  -4   2  20      232.71      274.53     22.87 o 
  -3   2  20      127.12      139.74     16.52 o 
  -2   2  20     1511.32     1502.96     47.39 o 
  -1   2  20      440.10      428.96     16.21 o 
   0   2  20       80.18       70.52      9.04 o 
   1   2  20      453.65      456.63     16.38 o 
   2   2  20     1424.58     1429.06     47.84 o 
   3   2  20      146.44      152.64     12.11 o 
   4   2  20      319.78      364.03     21.60 o 
  -3   3  20      233.30      226.31     20.34 o 
  -2   3  20      267.09      267.60     13.57 o 
  -1   3  20      628.43      638.71     22.78 o 
   0   3  20      545.75      567.86     20.82 o 
   1   3  20      640.52      658.75     22.77 o 
   2   3  20      248.35      261.34     15.41 o 
   3   3  20      294.76      301.65     16.30 o 
  -3   4  20      862.20      892.75     42.76 o 
  -2   4  20      207.22      215.59     12.14 o 
  -1   4  20      284.16      274.13     13.31 o 
   0   4  20     1208.54     1254.02     35.25 o 
   1   4  20      230.99      228.38     11.46 o 
   2   4  20      214.94      238.12     16.63 o 
   3   4  20      878.51      919.76     33.07 o 
  -2   5  20      241.30      233.44     12.19 o 
  -1   5  20     1592.61     1610.84     58.66 o 
   0   5  20      312.68      307.68     15.15 o 
   1   5  20     1608.16     1631.41     47.46 o 
   2   5  20      176.12      175.86     13.70 o 
  -1   6  20     1102.72     1161.86     35.64 o 
   0   6  20       44.58       52.99      8.47 o 
   1   6  20     1110.06     1124.58     39.20 o 
   1   0  21      945.68     1035.04     30.05 o 
   2   0  21       26.68       11.94      7.46 o 
   3   0  21       58.62       51.78     10.44 o 
  -3   1  21      746.47      764.33     32.64 o 
  -2   1  21      825.79      820.96     27.20 o 
  -1   1  21      236.88      230.65     12.89 o 
   0   1  21       11.02        4.87      8.30 o 
   1   1  21      206.11      204.77     11.94 o 
   2   1  21      845.40      854.83     30.95 o 
   3   1  21      707.97      724.57     28.04 o 
  -3   2  21      247.33      234.19     17.30 o 
  -2   2  21      314.89      323.97     15.20 o 
  -1   2  21       40.49       43.78      8.21 o 
   0   2  21     2068.29     2129.50     60.99 o 
   1   2  21       44.52       62.07      7.88 o 
   2   2  21      296.78      318.48     17.62 o 
   3   2  21      250.33      264.02     16.06 o 
  -2   3  21      743.12      795.29     26.67 o 
  -1   3  21      201.01      200.59     12.61 o 
   0   3  21       40.78       32.62      8.67 o 
   1   3  21      234.39      256.83     11.81 o 
   2   3  21      741.12      809.59     30.18 o 
  -2   4  21        5.13        0.63      7.91 o 
  -1   4  21      568.39      589.44     24.34 o 
   0   4  21       53.42       47.05      8.44 o 
   1   4  21      607.46      619.18     19.93 o 
   2   4  21       19.69       27.30     10.08 o 
   0   5  21      154.89      143.82     11.17 o 
   0   0  22       28.30       20.36     12.44 o 
   1   0  22      209.48      212.97     11.76 o 
  -1   1  22      575.27      564.75     21.67 o 
   0   1  22      445.45      418.45     23.86 o 
   1   1  22      594.91      602.16     21.11 o 
  -1   2  22        9.63        7.71      7.01 o 
   0   2  22        0.80       11.18      8.63 o 
   1   2  22        3.42       -3.42      7.28 o 
                                                 
